# Supplementary material for: Experimental Removal and Recovery of Subtidal Grazers Highlights the Importance of Functional Redundancy and Temporal Context
Source: PLoS One. 2013 Nov 8;8(11):e78969. doi: 10.1371/journal.pone.0078969 (PMC3826733; doi:10.1371/journal.pone.0078969)
Supplement: Dataset S1 — Raw data used in this publication. (XLSX) [file pone.0078969.s004.xlsx]

## Sheet: metadata
metadata
Raw data that are published in Elahi and Sebens 2013
urchin density
This sheet contains the urchin density data that are used in Figure 1
site	Refers to the site names
transect	Refers to the transect names
treat	Refers to the urchin removal treatment
period	Refers to the period - before, during, or after the experimental period (recovery)
date	Refers to the sampling date
urch.dens	Refers to the density of urchins (number per m2)
chiton density
This sheet contains the chiton density data that are used in Figure 2
site	Refers to the site names
transect	Refers to the transect names
quad	Refers to the quadrat names
urch	Refers to the urchin removal treatment
chit	Refers to the chiton removal treatment
period	Refers to the period - before, during, or after the experimental period (recovery)
date	Refers to the sampling date
chit.den	Refers to the density of chitons (number per m2)
percent cover time series
This sheet contains the percent cover data that are used in Figure 3
site	Refers to the site names
transect	Refers to the transect names
quad	Refers to the quadrat names
urch	Refers to the urchin removal treatment
chit	Refers to the chiton removal treatment
period	Refers to the period - before, during, or after the experimental period (recovery)
date	Refers to the sampling date
invertebrate	Refers to the percent cover of sessile invertebrates
macroalgae	Refers to the percent cover of macroalgae
ascid space change
This sheet contains the change in ascidian and space cover data that are used in Figure 4
site	Refers to the site names
transect	Refers to the transect names
quad	Refers to the quadrat names
urch	Refers to the urchin removal treatment
chit	Refers to the chiton removal treatment
space.dur	Refers to the change in percent cover of available space during the experiment (March 2009 - March 2010)
space.aft	Refers to the change in percent cover of available space during the recovery (March 2010- March 2011)
ascid.dur	Refers to the change in percent cover of ascidians during the experiment (March 2009 - March 2010)
ascid.aft	Refers to the change in percent cover of ascidians during the recovery (March 2010- March 2011)

## Sheet: urchin density
site	transect	treat	period	date	urch.dens
ON	ON0	Control	Before	2008-03-27	0
ON	ON1	Removal	Before	2008-03-27	0
ON	ON2	Control	Before	2008-03-27	0.8
ON	ON3	Removal	Before	2008-03-27	0
ON	ON4	Control	Before	2008-03-27	0
ON	ON5	Removal	Before	2008-03-27	0
PG	PG1	Control	Before	2008-03-27	0
PG	PG2	Removal	Before	2008-03-27	0
PG	PG3	Control	Before	2008-03-27	0
PG	PG4	Removal	Before	2008-03-27	0
PG	PG5	Removal	Before	2008-03-27	1.4
PG	PG6	Control	Before	2008-03-27	0.2
SC	SC1	Removal	Before	2008-03-27	0.2
SC	SC4	Control	Before	2008-03-27	0
SC	SC5	Control	Before	2008-03-27	0
SC	SC6	Removal	Before	2008-03-27	0
SC	SC7	Control	Before	2008-03-27	0
SC	SC8	Removal	Before	2008-03-27	0
ON	ON0	Control	Before	2008-07-27	0.2
ON	ON1	Removal	Before	2008-07-27	0.2
ON	ON2	Control	Before	2008-07-27	1.8
ON	ON3	Removal	Before	2008-07-27	0.6
ON	ON4	Control	Before	2008-07-27	0.2
ON	ON5	Removal	Before	2008-07-27	0
PG	PG1	Control	Before	2008-07-27	0
PG	PG2	Removal	Before	2008-07-27	0
PG	PG3	Control	Before	2008-07-27	0
PG	PG4	Removal	Before	2008-07-27	0.2
PG	PG5	Removal	Before	2008-07-27	1.2
PG	PG6	Control	Before	2008-07-27	0.6
SC	SC1	Removal	Before	2008-07-27	0.4
SC	SC4	Control	Before	2008-07-27	0
SC	SC5	Control	Before	2008-07-27	0
SC	SC6	Removal	Before	2008-07-27	0.8
SC	SC7	Control	Before	2008-07-27	0
SC	SC8	Removal	Before	2008-07-27	0
ON	ON0	Control	Before	2008-10-31	1.2
ON	ON1	Removal	Before	2008-10-31	1.8
ON	ON2	Control	Before	2008-10-31	2.8
ON	ON3	Removal	Before	2008-10-31	5.2
ON	ON4	Control	Before	2008-10-31	0.6
ON	ON5	Removal	Before	2008-10-31	0.2
PG	PG1	Control	Before	2008-10-31	0.4
PG	PG2	Removal	Before	2008-10-31	0.8
PG	PG3	Control	Before	2008-10-31	0
PG	PG4	Removal	Before	2008-10-31	0.4
PG	PG5	Removal	Before	2008-10-31	1.6
PG	PG6	Control	Before	2008-10-31	0
SC	SC1	Removal	Before	2008-10-31	0.2
SC	SC4	Control	Before	2008-10-31	0
SC	SC5	Control	Before	2008-10-31	0
SC	SC6	Removal	Before	2008-10-31	0.4
SC	SC7	Control	Before	2008-10-31	0
SC	SC8	Removal	Before	2008-10-31	0
ON	ON0	Control	Before	2008-12-11	0.2
ON	ON1	Removal	Before	2008-12-11	0.6
ON	ON2	Control	Before	2008-12-11	0.4
ON	ON3	Removal	Before	2008-12-11	2.2
ON	ON4	Control	Before	2008-12-11	1
ON	ON5	Removal	Before	2008-12-11	1.2
PG	PG1	Control	Before	2008-12-11	0
PG	PG2	Removal	Before	2008-12-11	1
PG	PG3	Control	Before	2008-12-11	0.2
PG	PG4	Removal	Before	2008-12-11	0.4
PG	PG5	Removal	Before	2008-12-11	1.6
PG	PG6	Control	Before	2008-12-11	0.4
SC	SC1	Removal	Before	2008-12-11	0
SC	SC4	Control	Before	2008-12-11	0
SC	SC5	Control	Before	2008-12-11	0
SC	SC6	Removal	Before	2008-12-11	1
SC	SC7	Control	Before	2008-12-11	0
SC	SC8	Removal	Before	2008-12-11	0
ON	ON0	Control	Before	2009-03-20	0.4
ON	ON1	Removal	Before	2009-03-20	1.2
ON	ON2	Control	Before	2009-03-20	1
ON	ON3	Removal	Before	2009-03-20	1.8
ON	ON4	Control	Before	2009-03-20	0.2
ON	ON5	Removal	Before	2009-03-20	0.8
PG	PG1	Control	Before	2009-03-20	0.4
PG	PG2	Removal	Before	2009-03-20	0.6
PG	PG3	Control	Before	2009-03-20	0.2
PG	PG4	Removal	Before	2009-03-20	0
PG	PG5	Removal	Before	2009-03-20	1.2
PG	PG6	Control	Before	2009-03-20	0.2
SC	SC1	Removal	Before	2009-03-20	0
SC	SC4	Control	Before	2009-03-20	0
SC	SC5	Control	Before	2009-03-20	0
SC	SC6	Removal	Before	2009-03-20	0.8
SC	SC7	Control	Before	2009-03-20	0.2
SC	SC8	Removal	Before	2009-03-20	0
ON	ON0	Control	Before	2009-04-18	0
ON	ON1	Removal	Before	2009-04-18	1
ON	ON2	Control	Before	2009-04-18	0
ON	ON3	Removal	Before	2009-04-18	1.6
ON	ON4	Control	Before	2009-04-18	0.4
ON	ON5	Removal	Before	2009-04-18	0
PG	PG1	Control	Before	2009-04-18	0
PG	PG2	Removal	Before	2009-04-18	0.8
PG	PG3	Control	Before	2009-04-18	0.2
PG	PG4	Removal	Before	2009-04-18	0.8
PG	PG5	Removal	Before	2009-04-18	1
PG	PG6	Control	Before	2009-04-18	0
SC	SC1	Removal	Before	2009-04-18	0
SC	SC4	Control	Before	2009-04-18	0
SC	SC5	Control	Before	2009-04-18	0.8
SC	SC6	Removal	Before	2009-04-18	1
SC	SC7	Control	Before	2009-04-18	0
SC	SC8	Removal	Before	2009-04-18	0.2
ON	ON0	Control	During	2009-05-14	0
ON	ON1	Removal	During	2009-05-14	0.6
ON	ON2	Control	During	2009-05-14	0.2
ON	ON3	Removal	During	2009-05-14	0.4
ON	ON4	Control	During	2009-05-14	0.2
ON	ON5	Removal	During	2009-05-14	0
PG	PG1	Control	During	2009-05-14	0.4
PG	PG2	Removal	During	2009-05-14	0
PG	PG3	Control	During	2009-05-14	0.4
PG	PG4	Removal	During	2009-05-14	0.4
PG	PG5	Removal	During	2009-05-14	0
PG	PG6	Control	During	2009-05-14	0.2
SC	SC1	Removal	During	2009-05-14	0
SC	SC4	Control	During	2009-05-14	0
SC	SC5	Control	During	2009-05-14	0.2
SC	SC6	Removal	During	2009-05-14	0
SC	SC7	Control	During	2009-05-14	0
SC	SC8	Removal	During	2009-05-14	0
ON	ON0	Control	During	2009-05-30	0
ON	ON1	Removal	During	2009-05-30	0
ON	ON2	Control	During	2009-05-30	0.4
ON	ON3	Removal	During	2009-05-30	0.2
ON	ON4	Control	During	2009-05-30	0.4
ON	ON5	Removal	During	2009-05-30	0
PG	PG1	Control	During	2009-05-30	0
PG	PG2	Removal	During	2009-05-30	0
PG	PG3	Control	During	2009-05-30	0
PG	PG4	Removal	During	2009-05-30	0
PG	PG5	Removal	During	2009-05-30	0.6
PG	PG6	Control	During	2009-05-30	0.2
SC	SC1	Removal	During	2009-05-30	0
SC	SC4	Control	During	2009-05-30	0
SC	SC5	Control	During	2009-05-30	0.2
SC	SC6	Removal	During	2009-05-30	0
SC	SC7	Control	During	2009-05-30	0
SC	SC8	Removal	During	2009-05-30	0
ON	ON0	Control	During	2009-06-28	0.2
ON	ON1	Removal	During	2009-06-28	0.2
ON	ON2	Control	During	2009-06-28	0.6
ON	ON3	Removal	During	2009-06-28	0.6
ON	ON4	Control	During	2009-06-28	0.4
ON	ON5	Removal	During	2009-06-28	0
PG	PG1	Control	During	2009-06-28	0.6
PG	PG2	Removal	During	2009-06-28	0.2
PG	PG3	Control	During	2009-06-28	0.4
PG	PG4	Removal	During	2009-06-28	0
PG	PG5	Removal	During	2009-06-28	0
PG	PG6	Control	During	2009-06-28	1.6
SC	SC1	Removal	During	2009-06-28	0
SC	SC4	Control	During	2009-06-28	0
SC	SC5	Control	During	2009-06-28	0
SC	SC6	Removal	During	2009-06-28	0
SC	SC7	Control	During	2009-06-28	0
SC	SC8	Removal	During	2009-06-28	0.2
ON	ON0	Control	During	2009-07-13	0.2
ON	ON1	Removal	During	2009-07-13	0.2
ON	ON2	Control	During	2009-07-13	1.4
ON	ON3	Removal	During	2009-07-13	0.4
ON	ON4	Control	During	2009-07-13	0.2
ON	ON5	Removal	During	2009-07-13	0
PG	PG1	Control	During	2009-07-13	0
PG	PG2	Removal	During	2009-07-13	0
PG	PG3	Control	During	2009-07-13	0.4
PG	PG4	Removal	During	2009-07-13	0
PG	PG5	Removal	During	2009-07-13	0
PG	PG6	Control	During	2009-07-13	0.8
SC	SC1	Removal	During	2009-07-13	0
SC	SC4	Control	During	2009-07-13	0
SC	SC5	Control	During	2009-07-13	0
SC	SC6	Removal	During	2009-07-13	0
SC	SC7	Control	During	2009-07-13	0
SC	SC8	Removal	During	2009-07-13	0
ON	ON0	Control	During	2009-07-29	0
ON	ON1	Removal	During	2009-07-29	0.2
ON	ON2	Control	During	2009-07-29	2
ON	ON3	Removal	During	2009-07-29	0
ON	ON4	Control	During	2009-07-29	0.2
ON	ON5	Removal	During	2009-07-29	0.2
PG	PG1	Control	During	2009-07-29	0.2
PG	PG2	Removal	During	2009-07-29	0
PG	PG3	Control	During	2009-07-29	0.6
PG	PG4	Removal	During	2009-07-29	0
PG	PG5	Removal	During	2009-07-29	0.2
PG	PG6	Control	During	2009-07-29	1.2
SC	SC1	Removal	During	2009-07-29	0
SC	SC4	Control	During	2009-07-29	0
SC	SC5	Control	During	2009-07-29	0
SC	SC6	Removal	During	2009-07-29	0
SC	SC7	Control	During	2009-07-29	0
SC	SC8	Removal	During	2009-07-29	0
ON	ON0	Control	During	2009-08-10	0
ON	ON1	Removal	During	2009-08-10	1.2
ON	ON2	Control	During	2009-08-10	0.4
ON	ON3	Removal	During	2009-08-10	0
ON	ON4	Control	During	2009-08-10	0.2
ON	ON5	Removal	During	2009-08-10	0
PG	PG1	Control	During	2009-08-10	0.2
PG	PG2	Removal	During	2009-08-10	0
PG	PG3	Control	During	2009-08-10	0
PG	PG4	Removal	During	2009-08-10	0
PG	PG5	Removal	During	2009-08-10	0
PG	PG6	Control	During	2009-08-10	0.2
SC	SC1	Removal	During	2009-08-10	0
SC	SC4	Control	During	2009-08-10	0
SC	SC5	Control	During	2009-08-10	0
SC	SC6	Removal	During	2009-08-10	0
SC	SC7	Control	During	2009-08-10	0
SC	SC8	Removal	During	2009-08-10	0
ON	ON0	Control	During	2009-08-28	0.2
ON	ON1	Removal	During	2009-08-28	0.2
ON	ON2	Control	During	2009-08-28	0.8
ON	ON3	Removal	During	2009-08-28	0.4
ON	ON4	Control	During	2009-08-28	0.4
ON	ON5	Removal	During	2009-08-28	0.2
PG	PG1	Control	During	2009-08-28	0.4
PG	PG2	Removal	During	2009-08-28	0.4
PG	PG3	Control	During	2009-08-28	0.2
PG	PG4	Removal	During	2009-08-28	0
PG	PG5	Removal	During	2009-08-28	0
PG	PG6	Control	During	2009-08-28	1
SC	SC1	Removal	During	2009-08-28	0
SC	SC4	Control	During	2009-08-28	0
SC	SC5	Control	During	2009-08-28	0
SC	SC6	Removal	During	2009-08-28	0
SC	SC7	Control	During	2009-08-28	0
SC	SC8	Removal	During	2009-08-28	0
ON	ON0	Control	During	2009-09-08	0
ON	ON1	Removal	During	2009-09-08	0.2
ON	ON2	Control	During	2009-09-08	0.2
ON	ON3	Removal	During	2009-09-08	0.4
ON	ON4	Control	During	2009-09-08	0.2
ON	ON5	Removal	During	2009-09-08	0
PG	PG1	Control	During	2009-09-08	0.4
PG	PG2	Removal	During	2009-09-08	0.2
PG	PG3	Control	During	2009-09-08	0
PG	PG4	Removal	During	2009-09-08	0
PG	PG5	Removal	During	2009-09-08	0
PG	PG6	Control	During	2009-09-08	0.6
SC	SC1	Removal	During	2009-09-08	0
SC	SC4	Control	During	2009-09-08	0
SC	SC5	Control	During	2009-09-08	0
SC	SC6	Removal	During	2009-09-08	0
SC	SC7	Control	During	2009-09-08	0
SC	SC8	Removal	During	2009-09-08	0
ON	ON0	Control	During	2009-09-22	0
ON	ON1	Removal	During	2009-09-22	0
ON	ON2	Control	During	2009-09-22	0.6
ON	ON3	Removal	During	2009-09-22	1
ON	ON4	Control	During	2009-09-22	0.4
ON	ON5	Removal	During	2009-09-22	0
PG	PG1	Control	During	2009-09-22	0
PG	PG2	Removal	During	2009-09-22	0
PG	PG3	Control	During	2009-09-22	0
PG	PG4	Removal	During	2009-09-22	0
PG	PG5	Removal	During	2009-09-22	0
PG	PG6	Control	During	2009-09-22	0.8
SC	SC1	Removal	During	2009-09-22	0
SC	SC4	Control	During	2009-09-22	0
SC	SC5	Control	During	2009-09-22	0
SC	SC6	Removal	During	2009-09-22	0
SC	SC7	Control	During	2009-09-22	0
SC	SC8	Removal	During	2009-09-22	0.2
ON	ON0	Control	During	2009-10-08	0
ON	ON1	Removal	During	2009-10-08	0.6
ON	ON2	Control	During	2009-10-08	0.6
ON	ON3	Removal	During	2009-10-08	0.8
ON	ON4	Control	During	2009-10-08	0.8
ON	ON5	Removal	During	2009-10-08	0.2
PG	PG1	Control	During	2009-10-08	0.4
PG	PG2	Removal	During	2009-10-08	0
PG	PG3	Control	During	2009-10-08	0
PG	PG4	Removal	During	2009-10-08	0
PG	PG5	Removal	During	2009-10-08	0
PG	PG6	Control	During	2009-10-08	1
SC	SC1	Removal	During	2009-10-08	0
SC	SC4	Control	During	2009-10-08	0
SC	SC5	Control	During	2009-10-08	0
SC	SC6	Removal	During	2009-10-08	0
SC	SC7	Control	During	2009-10-08	0
SC	SC8	Removal	During	2009-10-08	0
ON	ON0	Control	During	2009-10-22	0.2
ON	ON1	Removal	During	2009-10-22	0
ON	ON2	Control	During	2009-10-22	2.2
ON	ON3	Removal	During	2009-10-22	0.8
ON	ON4	Control	During	2009-10-22	1
ON	ON5	Removal	During	2009-10-22	0
PG	PG1	Control	During	2009-10-22	0
PG	PG2	Removal	During	2009-10-22	0
PG	PG3	Control	During	2009-10-22	0.2
PG	PG4	Removal	During	2009-10-22	0
PG	PG5	Removal	During	2009-10-22	0
PG	PG6	Control	During	2009-10-22	0.4
SC	SC1	Removal	During	2009-10-22	0
SC	SC4	Control	During	2009-10-22	0
SC	SC5	Control	During	2009-10-22	0
SC	SC6	Removal	During	2009-10-22	0
SC	SC7	Control	During	2009-10-22	0
SC	SC8	Removal	During	2009-10-22	0
ON	ON0	Control	During	2009-11-03	0.8
ON	ON1	Removal	During	2009-11-03	0.6
ON	ON2	Control	During	2009-11-03	0.6
ON	ON3	Removal	During	2009-11-03	0.8
ON	ON4	Control	During	2009-11-03	0.6
ON	ON5	Removal	During	2009-11-03	0
PG	PG1	Control	During	2009-11-03	0.2
PG	PG2	Removal	During	2009-11-03	0
PG	PG3	Control	During	2009-11-03	0.2
PG	PG4	Removal	During	2009-11-03	0.4
PG	PG5	Removal	During	2009-11-03	0.2
PG	PG6	Control	During	2009-11-03	0.6
SC	SC1	Removal	During	2009-11-03	0
SC	SC4	Control	During	2009-11-03	0
SC	SC5	Control	During	2009-11-03	0
SC	SC6	Removal	During	2009-11-03	0
SC	SC7	Control	During	2009-11-03	0.4
SC	SC8	Removal	During	2009-11-03	0
ON	ON0	Control	During	2009-11-17	0.2
ON	ON1	Removal	During	2009-11-17	0.4
ON	ON2	Control	During	2009-11-17	0.2
ON	ON3	Removal	During	2009-11-17	0
ON	ON4	Control	During	2009-11-17	1.4
ON	ON5	Removal	During	2009-11-17	0.6
PG	PG1	Control	During	2009-11-17	0.2
PG	PG2	Removal	During	2009-11-17	0
PG	PG3	Control	During	2009-11-17	0.6
PG	PG4	Removal	During	2009-11-17	0.4
PG	PG5	Removal	During	2009-11-17	0
PG	PG6	Control	During	2009-11-17	1
SC	SC1	Removal	During	2009-11-17	0
SC	SC4	Control	During	2009-11-17	0.2
SC	SC5	Control	During	2009-11-17	0
SC	SC6	Removal	During	2009-11-17	0
SC	SC7	Control	During	2009-11-17	0
SC	SC8	Removal	During	2009-11-17	0
ON	ON0	Control	During	2009-12-02	0.8
ON	ON1	Removal	During	2009-12-02	0
ON	ON2	Control	During	2009-12-02	0.4
ON	ON3	Removal	During	2009-12-02	0.6
ON	ON4	Control	During	2009-12-02	0.6
ON	ON5	Removal	During	2009-12-02	0.4
PG	PG1	Control	During	2009-12-02	0.6
PG	PG2	Removal	During	2009-12-02	0
PG	PG3	Control	During	2009-12-02	0.2
PG	PG4	Removal	During	2009-12-02	0
PG	PG5	Removal	During	2009-12-02	0
PG	PG6	Control	During	2009-12-02	0.8
SC	SC1	Removal	During	2009-12-02	0
SC	SC4	Control	During	2009-12-02	0
SC	SC5	Control	During	2009-12-02	0
SC	SC6	Removal	During	2009-12-02	0
SC	SC7	Control	During	2009-12-02	0.2
SC	SC8	Removal	During	2009-12-02	0
ON	ON0	Control	During	2009-12-12	0.2
ON	ON1	Removal	During	2009-12-12	0
ON	ON2	Control	During	2009-12-12	0.6
ON	ON3	Removal	During	2009-12-12	0.8
ON	ON4	Control	During	2009-12-12	1
ON	ON5	Removal	During	2009-12-12	0.2
PG	PG1	Control	During	2009-12-12	0.2
PG	PG2	Removal	During	2009-12-12	0
PG	PG3	Control	During	2009-12-12	0.4
PG	PG4	Removal	During	2009-12-12	0
PG	PG5	Removal	During	2009-12-12	0
PG	PG6	Control	During	2009-12-12	0.4
SC	SC1	Removal	During	2009-12-12	0
SC	SC4	Control	During	2009-12-12	0
SC	SC5	Control	During	2009-12-12	0
SC	SC6	Removal	During	2009-12-12	0
SC	SC7	Control	During	2009-12-12	0.2
SC	SC8	Removal	During	2009-12-12	0.2
ON	ON0	Control	During	2010-01-09	0.4
ON	ON1	Removal	During	2010-01-09	0.2
ON	ON2	Control	During	2010-01-09	5.2
ON	ON3	Removal	During	2010-01-09	0
ON	ON4	Control	During	2010-01-09	1
ON	ON5	Removal	During	2010-01-09	0
PG	PG1	Control	During	2010-01-09	0
PG	PG2	Removal	During	2010-01-09	0
PG	PG3	Control	During	2010-01-09	0.6
PG	PG4	Removal	During	2010-01-09	0
PG	PG5	Removal	During	2010-01-09	0
PG	PG6	Control	During	2010-01-09	0.4
SC	SC1	Removal	During	2010-01-09	0
SC	SC4	Control	During	2010-01-09	0
SC	SC5	Control	During	2010-01-09	0
SC	SC6	Removal	During	2010-01-09	0
SC	SC7	Control	During	2010-01-09	0.2
SC	SC8	Removal	During	2010-01-09	0
ON	ON0	Control	During	2010-01-23	0.8
ON	ON1	Removal	During	2010-01-23	0.2
ON	ON2	Control	During	2010-01-23	3.2
ON	ON3	Removal	During	2010-01-23	0.2
ON	ON4	Control	During	2010-01-23	1.8
ON	ON5	Removal	During	2010-01-23	0
PG	PG1	Control	During	2010-01-23	0.2
PG	PG2	Removal	During	2010-01-23	0
PG	PG3	Control	During	2010-01-23	0.2
PG	PG4	Removal	During	2010-01-23	0
PG	PG5	Removal	During	2010-01-23	0
PG	PG6	Control	During	2010-01-23	0
SC	SC1	Removal	During	2010-01-23	0
SC	SC4	Control	During	2010-01-23	0
SC	SC5	Control	During	2010-01-23	0
SC	SC6	Removal	During	2010-01-23	0
SC	SC7	Control	During	2010-01-23	0.2
SC	SC8	Removal	During	2010-01-23	0
ON	ON0	Control	During	2010-03-07	0.4
ON	ON1	Removal	During	2010-03-07	0.6
ON	ON2	Control	During	2010-03-07	1.8
ON	ON3	Removal	During	2010-03-07	0
ON	ON4	Control	During	2010-03-07	0.4
ON	ON5	Removal	During	2010-03-07	0
PG	PG1	Control	During	2010-03-07	0
PG	PG2	Removal	During	2010-03-07	0
PG	PG3	Control	During	2010-03-07	0.2
PG	PG4	Removal	During	2010-03-07	0
PG	PG5	Removal	During	2010-03-07	0
PG	PG6	Control	During	2010-03-07	0
SC	SC1	Removal	During	2010-03-07	0.2
SC	SC4	Control	During	2010-03-07	0
SC	SC5	Control	During	2010-03-07	0
SC	SC6	Removal	During	2010-03-07	0
SC	SC7	Control	During	2010-03-07	1
SC	SC8	Removal	During	2010-03-07	0
ON	ON0	Control	Recovery	2010-06-03	0
ON	ON1	Removal	Recovery	2010-06-03	1.6
ON	ON2	Control	Recovery	2010-06-03	2
ON	ON3	Removal	Recovery	2010-06-03	0.4
ON	ON4	Control	Recovery	2010-06-03	0.6
ON	ON5	Removal	Recovery	2010-06-03	0.6
PG	PG1	Control	Recovery	2010-06-03	0
PG	PG2	Removal	Recovery	2010-06-03	0.6
PG	PG3	Control	Recovery	2010-06-03	0.2
PG	PG4	Removal	Recovery	2010-06-03	1
PG	PG5	Removal	Recovery	2010-06-03	0
PG	PG6	Control	Recovery	2010-06-03	0.4
SC	SC1	Removal	Recovery	2010-06-03	0
SC	SC4	Control	Recovery	2010-06-03	0
SC	SC5	Control	Recovery	2010-06-03	0
SC	SC6	Removal	Recovery	2010-06-03	0
SC	SC7	Control	Recovery	2010-06-03	0.4
SC	SC8	Removal	Recovery	2010-06-03	0
ON	ON0	Control	Recovery	2010-08-03	0.4
ON	ON1	Removal	Recovery	2010-08-03	1
ON	ON2	Control	Recovery	2010-08-03	1.4
ON	ON3	Removal	Recovery	2010-08-03	1.6
ON	ON4	Control	Recovery	2010-08-03	0
ON	ON5	Removal	Recovery	2010-08-03	0
PG	PG1	Control	Recovery	2010-08-03	0
PG	PG2	Removal	Recovery	2010-08-03	0.8
PG	PG3	Control	Recovery	2010-08-03	0.4
PG	PG4	Removal	Recovery	2010-08-03	0.4
PG	PG5	Removal	Recovery	2010-08-03	0.4
PG	PG6	Control	Recovery	2010-08-03	0.4
SC	SC1	Removal	Recovery	2010-08-03	0
SC	SC4	Control	Recovery	2010-08-03	0
SC	SC5	Control	Recovery	2010-08-03	0
SC	SC6	Removal	Recovery	2010-08-03	0
SC	SC7	Control	Recovery	2010-08-03	0
SC	SC8	Removal	Recovery	2010-08-03	0
ON	ON0	Control	Recovery	2010-12-04	0
ON	ON1	Removal	Recovery	2010-12-04	0
ON	ON2	Control	Recovery	2010-12-04	5.6
ON	ON3	Removal	Recovery	2010-12-04	1.2
ON	ON4	Control	Recovery	2010-12-04	1
ON	ON5	Removal	Recovery	2010-12-04	0
PG	PG1	Control	Recovery	2010-12-04	0
PG	PG2	Removal	Recovery	2010-12-04	0
PG	PG3	Control	Recovery	2010-12-04	0.4
PG	PG4	Removal	Recovery	2010-12-04	0.6
PG	PG5	Removal	Recovery	2010-12-04	0.6
PG	PG6	Control	Recovery	2010-12-04	0.8
SC	SC1	Removal	Recovery	2010-12-04	0
SC	SC4	Control	Recovery	2010-12-04	0
SC	SC5	Control	Recovery	2010-12-04	0
SC	SC6	Removal	Recovery	2010-12-04	0
SC	SC7	Control	Recovery	2010-12-04	0
SC	SC8	Removal	Recovery	2010-12-04	0.2
ON	ON0	Control	Recovery	2011-03-14	0
ON	ON1	Removal	Recovery	2011-03-14	0
ON	ON2	Control	Recovery	2011-03-14	0
ON	ON3	Removal	Recovery	2011-03-14	1
ON	ON4	Control	Recovery	2011-03-14	0.4
ON	ON5	Removal	Recovery	2011-03-14	0.6
PG	PG1	Control	Recovery	2011-03-14	0
PG	PG2	Removal	Recovery	2011-03-14	0
PG	PG3	Control	Recovery	2011-03-14	0
PG	PG4	Removal	Recovery	2011-03-14	0.2
PG	PG5	Removal	Recovery	2011-03-14	0.2
PG	PG6	Control	Recovery	2011-03-14	0.2
SC	SC1	Removal	Recovery	2011-03-14	0
SC	SC4	Control	Recovery	2011-03-14	0
SC	SC5	Control	Recovery	2011-03-14	0.2
SC	SC6	Removal	Recovery	2011-03-14	0
SC	SC7	Control	Recovery	2011-03-14	0
SC	SC8	Removal	Recovery	2011-03-14	0

## Sheet: chiton density
site	transect	quad	urch	chit	period	date	chit.den
ON	ON0	ON0_45	u_con	c_con	Before	2008-03-27	0
ON	ON0	ON0_46	u_con	c_rem	Before	2008-03-27	11.1
ON	ON0	ON0_48	u_con	c_rem	Before	2008-03-27	0
ON	ON0	ON0_49	u_con	c_con	Before	2008-03-27	0
ON	ON1	ON1_17	u_rem	c_rem	Before	2008-03-27	22.2
ON	ON1	ON1_84	u_rem	c_con	Before	2008-03-27	0
ON	ON1	ON1_85	u_rem	c_rem	Before	2008-03-27	0
ON	ON1	ON1_86	u_rem	c_con	Before	2008-03-27	0
ON	ON2	ON2_43	u_con	c_rem	Before	2008-03-27	0
ON	ON2	ON2_44	u_con	c_rem	Before	2008-03-27	22.2
ON	ON2	ON2_82	u_con	c_con	Before	2008-03-27	0
ON	ON2	ON2_83	u_con	c_con	Before	2008-03-27	11.1
ON	ON3	ON3_16	u_rem	c_con	Before	2008-03-27	11.1
ON	ON3	ON3_77	u_rem	c_con	Before	2008-03-27	0
ON	ON3	ON3_78	u_rem	c_rem	Before	2008-03-27	22.2
ON	ON3	ON3_79	u_rem	c_rem	Before	2008-03-27	22.2
ON	ON4	ON4_71	u_con	c_rem	Before	2008-03-27	0
ON	ON4	ON4_72	u_con	c_rem	Before	2008-03-27	0
ON	ON4	ON4_73	u_con	c_con	Before	2008-03-27	0
ON	ON4	ON4_74	u_con	c_con	Before	2008-03-27	0
ON	ON5	ON5_25	u_rem	c_con	Before	2008-03-27	0
ON	ON5	ON5_88	u_rem	c_rem	Before	2008-03-27	0
ON	ON5	ON5_89	u_rem	c_con	Before	2008-03-27	0
ON	ON5	ON5_91	u_rem	c_rem	Before	2008-03-27	0
PG	PG1	PG1_7	u_con	c_rem	Before	2008-03-27	0
PG	PG1	PG1_8	u_con	c_con	Before	2008-03-27	0
PG	PG1	PG1_96	u_con	c_rem	Before	2008-03-27	33.3
PG	PG1	PG1_97	u_con	c_con	Before	2008-03-27	0
PG	PG2	PG2_10	u_rem	c_rem	Before	2008-03-27	0
PG	PG2	PG2_27	u_rem	c_con	Before	2008-03-27	11.1
PG	PG2	PG2_98	u_rem	c_rem	Before	2008-03-27	22.2
PG	PG2	PG2_99	u_rem	c_con	Before	2008-03-27	11.1
PG	PG3	PG3_0	u_con	c_con	Before	2008-03-27	0
PG	PG3	PG3_11	u_con	c_rem	Before	2008-03-27	33.3
PG	PG3	PG3_15	u_con	c_con	Before	2008-03-27	0
PG	PG3	PG3_95	u_con	c_rem	Before	2008-03-27	0
PG	PG4	PG4_28	u_rem	c_con	Before	2008-03-27	33.3
PG	PG4	PG4_5	u_rem	c_rem	Before	2008-03-27	33.3
PG	PG4	PG4_65	u_rem	c_con	Before	2008-03-27	11.1
PG	PG4	PG4_94	u_rem	c_rem	Before	2008-03-27	33.3
PG	PG5	PG5_2	u_rem	c_con	Before	2008-03-27	0
PG	PG5	PG5_3	u_rem	c_con	Before	2008-03-27	0
PG	PG5	PG5_92	u_rem	c_rem	Before	2008-03-27	22.2
PG	PG5	PG5_93	u_rem	c_rem	Before	2008-03-27	11.1
PG	PG6	PG6_B	u_con	c_rem	Before	2008-03-27	22.2
PG	PG6	PG6_D	u_con	c_con	Before	2008-03-27	22.2
PG	PG6	PG6_E	u_con	c_rem	Before	2008-03-27	55.5
PG	PG6	PG6_F	u_con	c_con	Before	2008-03-27	44.4
SC	SC1	SC1_54	u_rem	c_rem	Before	2008-03-27	0
SC	SC1	SC1_62	u_rem	c_con	Before	2008-03-27	0
SC	SC1	SC1_63	u_rem	c_rem	Before	2008-03-27	22.2
SC	SC1	SC1_64	u_rem	c_con	Before	2008-03-27	0
SC	SC4	SC4_36	u_con	c_con	Before	2008-03-27	0
SC	SC4	SC4_45	u_con	c_rem	Before	2008-03-27	0
SC	SC4	SC4_51	u_con	c_rem	Before	2008-03-27	0
SC	SC4	SC4_52	u_con	c_con	Before	2008-03-27	0
SC	SC5	SC5_34	u_con	c_con	Before	2008-03-27	0
SC	SC5	SC5_47	u_con	c_rem	Before	2008-03-27	0
SC	SC5	SC5_49	u_con	c_con	Before	2008-03-27	0
SC	SC5	SC5_50	u_con	c_rem	Before	2008-03-27	0
SC	SC6	SC6_14	u_rem	c_con	Before	2008-03-27	0
SC	SC6	SC6_18	u_rem	c_rem	Before	2008-03-27	0
SC	SC6	SC6_21	u_rem	c_rem	Before	2008-03-27	0
SC	SC6	SC6_33	u_rem	c_con	Before	2008-03-27	0
SC	SC7	SC7_2	u_con	c_rem	Before	2008-03-27	0
SC	SC7	SC7_3	u_con	c_con	Before	2008-03-27	0
SC	SC7	SC7_4	u_con	c_rem	Before	2008-03-27	0
SC	SC7	SC7_5	u_con	c_con	Before	2008-03-27	0
SC	SC8	SC8_37	u_rem	c_con	Before	2008-03-27	0
SC	SC8	SC8_38	u_rem	c_rem	Before	2008-03-27	0
SC	SC8	SC8_39	u_rem	c_con	Before	2008-03-27	0
SC	SC8	SC8_40	u_rem	c_rem	Before	2008-03-27	0
ON	ON0	ON0_45	u_con	c_con	Before	2008-07-27	11.1
ON	ON0	ON0_46	u_con	c_rem	Before	2008-07-27	11.1
ON	ON0	ON0_48	u_con	c_rem	Before	2008-07-27	0
ON	ON0	ON0_49	u_con	c_con	Before	2008-07-27	0
ON	ON1	ON1_17	u_rem	c_rem	Before	2008-07-27	11.1
ON	ON1	ON1_84	u_rem	c_con	Before	2008-07-27	0
ON	ON1	ON1_85	u_rem	c_rem	Before	2008-07-27	0
ON	ON1	ON1_86	u_rem	c_con	Before	2008-07-27	11.1
ON	ON2	ON2_43	u_con	c_rem	Before	2008-07-27	0
ON	ON2	ON2_44	u_con	c_rem	Before	2008-07-27	0
ON	ON2	ON2_82	u_con	c_con	Before	2008-07-27	0
ON	ON2	ON2_83	u_con	c_con	Before	2008-07-27	11.1
ON	ON3	ON3_16	u_rem	c_con	Before	2008-07-27	0
ON	ON3	ON3_77	u_rem	c_con	Before	2008-07-27	33.3
ON	ON3	ON3_78	u_rem	c_rem	Before	2008-07-27	33.3
ON	ON3	ON3_79	u_rem	c_rem	Before	2008-07-27	0
ON	ON4	ON4_71	u_con	c_rem	Before	2008-07-27	0
ON	ON4	ON4_72	u_con	c_rem	Before	2008-07-27	0
ON	ON4	ON4_73	u_con	c_con	Before	2008-07-27	0
ON	ON4	ON4_74	u_con	c_con	Before	2008-07-27	0
ON	ON5	ON5_25	u_rem	c_con	Before	2008-07-27	0
ON	ON5	ON5_88	u_rem	c_rem	Before	2008-07-27	0
ON	ON5	ON5_89	u_rem	c_con	Before	2008-07-27	0
ON	ON5	ON5_91	u_rem	c_rem	Before	2008-07-27	0
PG	PG1	PG1_7	u_con	c_rem	Before	2008-07-27	0
PG	PG1	PG1_8	u_con	c_con	Before	2008-07-27	11.1
PG	PG1	PG1_96	u_con	c_rem	Before	2008-07-27	0
PG	PG1	PG1_97	u_con	c_con	Before	2008-07-27	0
PG	PG2	PG2_10	u_rem	c_rem	Before	2008-07-27	0
PG	PG2	PG2_27	u_rem	c_con	Before	2008-07-27	11.1
PG	PG2	PG2_98	u_rem	c_rem	Before	2008-07-27	11.1
PG	PG2	PG2_99	u_rem	c_con	Before	2008-07-27	11.1
PG	PG3	PG3_0	u_con	c_con	Before	2008-07-27	0
PG	PG3	PG3_11	u_con	c_rem	Before	2008-07-27	33.3
PG	PG3	PG3_15	u_con	c_con	Before	2008-07-27	0
PG	PG3	PG3_95	u_con	c_rem	Before	2008-07-27	11.1
PG	PG4	PG4_28	u_rem	c_con	Before	2008-07-27	22.2
PG	PG4	PG4_5	u_rem	c_rem	Before	2008-07-27	44.4
PG	PG4	PG4_65	u_rem	c_con	Before	2008-07-27	11.1
PG	PG4	PG4_94	u_rem	c_rem	Before	2008-07-27	44.4
PG	PG5	PG5_2	u_rem	c_con	Before	2008-07-27	0
PG	PG5	PG5_3	u_rem	c_con	Before	2008-07-27	11.1
PG	PG5	PG5_92	u_rem	c_rem	Before	2008-07-27	22.2
PG	PG5	PG5_93	u_rem	c_rem	Before	2008-07-27	11.1
PG	PG6	PG6_B	u_con	c_rem	Before	2008-07-27	11.1
PG	PG6	PG6_D	u_con	c_con	Before	2008-07-27	11.1
PG	PG6	PG6_E	u_con	c_rem	Before	2008-07-27	77.7
PG	PG6	PG6_F	u_con	c_con	Before	2008-07-27	33.3
SC	SC1	SC1_54	u_rem	c_rem	Before	2008-07-27	0
SC	SC1	SC1_62	u_rem	c_con	Before	2008-07-27	22.2
SC	SC1	SC1_63	u_rem	c_rem	Before	2008-07-27	0
SC	SC1	SC1_64	u_rem	c_con	Before	2008-07-27	0
SC	SC4	SC4_36	u_con	c_con	Before	2008-07-27	0
SC	SC4	SC4_45	u_con	c_rem	Before	2008-07-27	0
SC	SC4	SC4_51	u_con	c_rem	Before	2008-07-27	0
SC	SC4	SC4_52	u_con	c_con	Before	2008-07-27	0
SC	SC5	SC5_34	u_con	c_con	Before	2008-07-27	0
SC	SC5	SC5_47	u_con	c_rem	Before	2008-07-27	11.1
SC	SC5	SC5_49	u_con	c_con	Before	2008-07-27	0
SC	SC5	SC5_50	u_con	c_rem	Before	2008-07-27	0
SC	SC6	SC6_14	u_rem	c_con	Before	2008-07-27	0
SC	SC6	SC6_18	u_rem	c_rem	Before	2008-07-27	0
SC	SC6	SC6_21	u_rem	c_rem	Before	2008-07-27	11.1
SC	SC6	SC6_33	u_rem	c_con	Before	2008-07-27	0
SC	SC7	SC7_2	u_con	c_rem	Before	2008-07-27	0
SC	SC7	SC7_3	u_con	c_con	Before	2008-07-27	0
SC	SC7	SC7_4	u_con	c_rem	Before	2008-07-27	11.1
SC	SC7	SC7_5	u_con	c_con	Before	2008-07-27	0
SC	SC8	SC8_37	u_rem	c_con	Before	2008-07-27	0
SC	SC8	SC8_38	u_rem	c_rem	Before	2008-07-27	11.1
SC	SC8	SC8_39	u_rem	c_con	Before	2008-07-27	0
SC	SC8	SC8_40	u_rem	c_rem	Before	2008-07-27	0
ON	ON0	ON0_45	u_con	c_con	Before	2008-10-31	0
ON	ON0	ON0_46	u_con	c_rem	Before	2008-10-31	11.1
ON	ON0	ON0_48	u_con	c_rem	Before	2008-10-31	0
ON	ON0	ON0_49	u_con	c_con	Before	2008-10-31	0
ON	ON1	ON1_17	u_rem	c_rem	Before	2008-10-31	0
ON	ON1	ON1_84	u_rem	c_con	Before	2008-10-31	0
ON	ON1	ON1_85	u_rem	c_rem	Before	2008-10-31	11.1
ON	ON1	ON1_86	u_rem	c_con	Before	2008-10-31	0
ON	ON2	ON2_43	u_con	c_rem	Before	2008-10-31	0
ON	ON2	ON2_44	u_con	c_rem	Before	2008-10-31	33.3
ON	ON2	ON2_82	u_con	c_con	Before	2008-10-31	0
ON	ON2	ON2_83	u_con	c_con	Before	2008-10-31	11.1
ON	ON3	ON3_16	u_rem	c_con	Before	2008-10-31	0
ON	ON3	ON3_77	u_rem	c_con	Before	2008-10-31	0
ON	ON3	ON3_78	u_rem	c_rem	Before	2008-10-31	22.2
ON	ON3	ON3_79	u_rem	c_rem	Before	2008-10-31	0
ON	ON4	ON4_71	u_con	c_rem	Before	2008-10-31	0
ON	ON4	ON4_72	u_con	c_rem	Before	2008-10-31	0
ON	ON4	ON4_73	u_con	c_con	Before	2008-10-31	0
ON	ON4	ON4_74	u_con	c_con	Before	2008-10-31	0
ON	ON5	ON5_25	u_rem	c_con	Before	2008-10-31	0
ON	ON5	ON5_88	u_rem	c_rem	Before	2008-10-31	0
ON	ON5	ON5_89	u_rem	c_con	Before	2008-10-31	0
ON	ON5	ON5_91	u_rem	c_rem	Before	2008-10-31	0
PG	PG1	PG1_7	u_con	c_rem	Before	2008-10-31	11.1
PG	PG1	PG1_8	u_con	c_con	Before	2008-10-31	11.1
PG	PG1	PG1_96	u_con	c_rem	Before	2008-10-31	11.1
PG	PG1	PG1_97	u_con	c_con	Before	2008-10-31	0
PG	PG2	PG2_10	u_rem	c_rem	Before	2008-10-31	0
PG	PG2	PG2_27	u_rem	c_con	Before	2008-10-31	0
PG	PG2	PG2_98	u_rem	c_rem	Before	2008-10-31	11.1
PG	PG2	PG2_99	u_rem	c_con	Before	2008-10-31	11.1
PG	PG3	PG3_0	u_con	c_con	Before	2008-10-31	0
PG	PG3	PG3_11	u_con	c_rem	Before	2008-10-31	33.3
PG	PG3	PG3_15	u_con	c_con	Before	2008-10-31	0
PG	PG3	PG3_95	u_con	c_rem	Before	2008-10-31	0
PG	PG4	PG4_28	u_rem	c_con	Before	2008-10-31	77.7
PG	PG4	PG4_5	u_rem	c_rem	Before	2008-10-31	33.3
PG	PG4	PG4_65	u_rem	c_con	Before	2008-10-31	11.1
PG	PG4	PG4_94	u_rem	c_rem	Before	2008-10-31	33.3
PG	PG5	PG5_2	u_rem	c_con	Before	2008-10-31	0
PG	PG5	PG5_3	u_rem	c_con	Before	2008-10-31	0
PG	PG5	PG5_92	u_rem	c_rem	Before	2008-10-31	33.3
PG	PG5	PG5_93	u_rem	c_rem	Before	2008-10-31	0
PG	PG6	PG6_B	u_con	c_rem	Before	2008-10-31	22.2
PG	PG6	PG6_D	u_con	c_con	Before	2008-10-31	22.2
PG	PG6	PG6_E	u_con	c_rem	Before	2008-10-31	66.6
PG	PG6	PG6_F	u_con	c_con	Before	2008-10-31	33.3
SC	SC1	SC1_54	u_rem	c_rem	Before	2008-10-31	11.1
SC	SC1	SC1_62	u_rem	c_con	Before	2008-10-31	0
SC	SC1	SC1_63	u_rem	c_rem	Before	2008-10-31	0
SC	SC1	SC1_64	u_rem	c_con	Before	2008-10-31	0
SC	SC4	SC4_36	u_con	c_con	Before	2008-10-31	0
SC	SC4	SC4_45	u_con	c_rem	Before	2008-10-31	0
SC	SC4	SC4_51	u_con	c_rem	Before	2008-10-31	0
SC	SC4	SC4_52	u_con	c_con	Before	2008-10-31	0
SC	SC5	SC5_34	u_con	c_con	Before	2008-10-31	0
SC	SC5	SC5_47	u_con	c_rem	Before	2008-10-31	0
SC	SC5	SC5_49	u_con	c_con	Before	2008-10-31	0
SC	SC5	SC5_50	u_con	c_rem	Before	2008-10-31	0
SC	SC6	SC6_14	u_rem	c_con	Before	2008-10-31	0
SC	SC6	SC6_18	u_rem	c_rem	Before	2008-10-31	0
SC	SC6	SC6_21	u_rem	c_rem	Before	2008-10-31	0
SC	SC6	SC6_33	u_rem	c_con	Before	2008-10-31	0
SC	SC7	SC7_2	u_con	c_rem	Before	2008-10-31	0
SC	SC7	SC7_3	u_con	c_con	Before	2008-10-31	0
SC	SC7	SC7_4	u_con	c_rem	Before	2008-10-31	0
SC	SC7	SC7_5	u_con	c_con	Before	2008-10-31	0
SC	SC8	SC8_37	u_rem	c_con	Before	2008-10-31	0
SC	SC8	SC8_38	u_rem	c_rem	Before	2008-10-31	0
SC	SC8	SC8_39	u_rem	c_con	Before	2008-10-31	0
SC	SC8	SC8_40	u_rem	c_rem	Before	2008-10-31	0
ON	ON0	ON0_45	u_con	c_con	Before	2008-12-11	0
ON	ON0	ON0_46	u_con	c_rem	Before	2008-12-11	11.1
ON	ON0	ON0_48	u_con	c_rem	Before	2008-12-11	0
ON	ON0	ON0_49	u_con	c_con	Before	2008-12-11	0
ON	ON1	ON1_17	u_rem	c_rem	Before	2008-12-11	0
ON	ON1	ON1_84	u_rem	c_con	Before	2008-12-11	0
ON	ON1	ON1_85	u_rem	c_rem	Before	2008-12-11	0
ON	ON1	ON1_86	u_rem	c_con	Before	2008-12-11	22.2
ON	ON2	ON2_43	u_con	c_rem	Before	2008-12-11	0
ON	ON2	ON2_44	u_con	c_rem	Before	2008-12-11	11.1
ON	ON2	ON2_82	u_con	c_con	Before	2008-12-11	0
ON	ON2	ON2_83	u_con	c_con	Before	2008-12-11	0
ON	ON3	ON3_16	u_rem	c_con	Before	2008-12-11	11.1
ON	ON3	ON3_77	u_rem	c_con	Before	2008-12-11	0
ON	ON3	ON3_78	u_rem	c_rem	Before	2008-12-11	0
ON	ON3	ON3_79	u_rem	c_rem	Before	2008-12-11	0
ON	ON4	ON4_71	u_con	c_rem	Before	2008-12-11	0
ON	ON4	ON4_72	u_con	c_rem	Before	2008-12-11	11.1
ON	ON4	ON4_73	u_con	c_con	Before	2008-12-11	0
ON	ON4	ON4_74	u_con	c_con	Before	2008-12-11	0
ON	ON5	ON5_25	u_rem	c_con	Before	2008-12-11	0
ON	ON5	ON5_88	u_rem	c_rem	Before	2008-12-11	0
ON	ON5	ON5_89	u_rem	c_con	Before	2008-12-11	0
ON	ON5	ON5_91	u_rem	c_rem	Before	2008-12-11	0
PG	PG1	PG1_7	u_con	c_rem	Before	2008-12-11	0
PG	PG1	PG1_8	u_con	c_con	Before	2008-12-11	11.1
PG	PG1	PG1_96	u_con	c_rem	Before	2008-12-11	0
PG	PG1	PG1_97	u_con	c_con	Before	2008-12-11	0
PG	PG2	PG2_10	u_rem	c_rem	Before	2008-12-11	0
PG	PG2	PG2_27	u_rem	c_con	Before	2008-12-11	0
PG	PG2	PG2_98	u_rem	c_rem	Before	2008-12-11	11.1
PG	PG2	PG2_99	u_rem	c_con	Before	2008-12-11	11.1
PG	PG3	PG3_0	u_con	c_con	Before	2008-12-11	0
PG	PG3	PG3_11	u_con	c_rem	Before	2008-12-11	55.5
PG	PG3	PG3_15	u_con	c_con	Before	2008-12-11	0
PG	PG3	PG3_95	u_con	c_rem	Before	2008-12-11	0
PG	PG4	PG4_28	u_rem	c_con	Before	2008-12-11	33.3
PG	PG4	PG4_5	u_rem	c_rem	Before	2008-12-11	33.3
PG	PG4	PG4_65	u_rem	c_con	Before	2008-12-11	33.3
PG	PG4	PG4_94	u_rem	c_rem	Before	2008-12-11	44.4
PG	PG5	PG5_2	u_rem	c_con	Before	2008-12-11	0
PG	PG5	PG5_3	u_rem	c_con	Before	2008-12-11	11.1
PG	PG5	PG5_92	u_rem	c_rem	Before	2008-12-11	88.8
PG	PG5	PG5_93	u_rem	c_rem	Before	2008-12-11	0
PG	PG6	PG6_B	u_con	c_rem	Before	2008-12-11	22.2
PG	PG6	PG6_D	u_con	c_con	Before	2008-12-11	11.1
PG	PG6	PG6_E	u_con	c_rem	Before	2008-12-11	88.8
PG	PG6	PG6_F	u_con	c_con	Before	2008-12-11	33.3
SC	SC1	SC1_54	u_rem	c_rem	Before	2008-12-11	0
SC	SC1	SC1_62	u_rem	c_con	Before	2008-12-11	0
SC	SC1	SC1_63	u_rem	c_rem	Before	2008-12-11	0
SC	SC1	SC1_64	u_rem	c_con	Before	2008-12-11	0
SC	SC4	SC4_36	u_con	c_con	Before	2008-12-11	0
SC	SC4	SC4_45	u_con	c_rem	Before	2008-12-11	0
SC	SC4	SC4_51	u_con	c_rem	Before	2008-12-11	0
SC	SC4	SC4_52	u_con	c_con	Before	2008-12-11	0
SC	SC5	SC5_34	u_con	c_con	Before	2008-12-11	0
SC	SC5	SC5_47	u_con	c_rem	Before	2008-12-11	0
SC	SC5	SC5_49	u_con	c_con	Before	2008-12-11	0
SC	SC5	SC5_50	u_con	c_rem	Before	2008-12-11	0
SC	SC6	SC6_14	u_rem	c_con	Before	2008-12-11	0
SC	SC6	SC6_18	u_rem	c_rem	Before	2008-12-11	0
SC	SC6	SC6_21	u_rem	c_rem	Before	2008-12-11	0
SC	SC6	SC6_33	u_rem	c_con	Before	2008-12-11	0
SC	SC7	SC7_2	u_con	c_rem	Before	2008-12-11	0
SC	SC7	SC7_3	u_con	c_con	Before	2008-12-11	0
SC	SC7	SC7_4	u_con	c_rem	Before	2008-12-11	0
SC	SC7	SC7_5	u_con	c_con	Before	2008-12-11	0
SC	SC8	SC8_37	u_rem	c_con	Before	2008-12-11	0
SC	SC8	SC8_38	u_rem	c_rem	Before	2008-12-11	0
SC	SC8	SC8_39	u_rem	c_con	Before	2008-12-11	0
SC	SC8	SC8_40	u_rem	c_rem	Before	2008-12-11	0
ON	ON0	ON0_45	u_con	c_con	Before	2009-03-20	0
ON	ON0	ON0_46	u_con	c_rem	Before	2009-03-20	11.1
ON	ON0	ON0_48	u_con	c_rem	Before	2009-03-20	0
ON	ON0	ON0_49	u_con	c_con	Before	2009-03-20	0
ON	ON1	ON1_17	u_rem	c_rem	Before	2009-03-20	0
ON	ON1	ON1_84	u_rem	c_con	Before	2009-03-20	0
ON	ON1	ON1_85	u_rem	c_rem	Before	2009-03-20	0
ON	ON1	ON1_86	u_rem	c_con	Before	2009-03-20	11.1
ON	ON2	ON2_43	u_con	c_rem	Before	2009-03-20	0
ON	ON2	ON2_44	u_con	c_rem	Before	2009-03-20	0
ON	ON2	ON2_82	u_con	c_con	Before	2009-03-20	0
ON	ON2	ON2_83	u_con	c_con	Before	2009-03-20	0
ON	ON3	ON3_16	u_rem	c_con	Before	2009-03-20	11.1
ON	ON3	ON3_77	u_rem	c_con	Before	2009-03-20	0
ON	ON3	ON3_78	u_rem	c_rem	Before	2009-03-20	0
ON	ON3	ON3_79	u_rem	c_rem	Before	2009-03-20	0
ON	ON4	ON4_71	u_con	c_rem	Before	2009-03-20	0
ON	ON4	ON4_72	u_con	c_rem	Before	2009-03-20	0
ON	ON4	ON4_73	u_con	c_con	Before	2009-03-20	0
ON	ON4	ON4_74	u_con	c_con	Before	2009-03-20	0
ON	ON5	ON5_25	u_rem	c_con	Before	2009-03-20	11.1
ON	ON5	ON5_88	u_rem	c_rem	Before	2009-03-20	0
ON	ON5	ON5_89	u_rem	c_con	Before	2009-03-20	11.1
ON	ON5	ON5_91	u_rem	c_rem	Before	2009-03-20	11.1
PG	PG1	PG1_7	u_con	c_rem	Before	2009-03-20	0
PG	PG1	PG1_8	u_con	c_con	Before	2009-03-20	0
PG	PG1	PG1_96	u_con	c_rem	Before	2009-03-20	0
PG	PG1	PG1_97	u_con	c_con	Before	2009-03-20	0
PG	PG2	PG2_10	u_rem	c_rem	Before	2009-03-20	0
PG	PG2	PG2_27	u_rem	c_con	Before	2009-03-20	0
PG	PG2	PG2_98	u_rem	c_rem	Before	2009-03-20	0
PG	PG2	PG2_99	u_rem	c_con	Before	2009-03-20	0
PG	PG3	PG3_0	u_con	c_con	Before	2009-03-20	0
PG	PG3	PG3_11	u_con	c_rem	Before	2009-03-20	0
PG	PG3	PG3_15	u_con	c_con	Before	2009-03-20	0
PG	PG3	PG3_95	u_con	c_rem	Before	2009-03-20	0
PG	PG4	PG4_28	u_rem	c_con	Before	2009-03-20	66.6
PG	PG4	PG4_5	u_rem	c_rem	Before	2009-03-20	55.5
PG	PG4	PG4_65	u_rem	c_con	Before	2009-03-20	22.2
PG	PG4	PG4_94	u_rem	c_rem	Before	2009-03-20	0
PG	PG5	PG5_2	u_rem	c_con	Before	2009-03-20	0
PG	PG5	PG5_3	u_rem	c_con	Before	2009-03-20	22.2
PG	PG5	PG5_92	u_rem	c_rem	Before	2009-03-20	0
PG	PG5	PG5_93	u_rem	c_rem	Before	2009-03-20	0
PG	PG6	PG6_B	u_con	c_rem	Before	2009-03-20	66.6
PG	PG6	PG6_D	u_con	c_con	Before	2009-03-20	55.5
PG	PG6	PG6_E	u_con	c_rem	Before	2009-03-20	11.1
PG	PG6	PG6_F	u_con	c_con	Before	2009-03-20	11.1
SC	SC1	SC1_54	u_rem	c_rem	Before	2009-03-20	0
SC	SC1	SC1_62	u_rem	c_con	Before	2009-03-20	0
SC	SC1	SC1_63	u_rem	c_rem	Before	2009-03-20	33.3
SC	SC1	SC1_64	u_rem	c_con	Before	2009-03-20	0
SC	SC4	SC4_36	u_con	c_con	Before	2009-03-20	0
SC	SC4	SC4_45	u_con	c_rem	Before	2009-03-20	11.1
SC	SC4	SC4_51	u_con	c_rem	Before	2009-03-20	11.1
SC	SC4	SC4_52	u_con	c_con	Before	2009-03-20	0
SC	SC5	SC5_34	u_con	c_con	Before	2009-03-20	0
SC	SC5	SC5_47	u_con	c_rem	Before	2009-03-20	0
SC	SC5	SC5_49	u_con	c_con	Before	2009-03-20	0
SC	SC5	SC5_50	u_con	c_rem	Before	2009-03-20	0
SC	SC6	SC6_14	u_rem	c_con	Before	2009-03-20	0
SC	SC6	SC6_18	u_rem	c_rem	Before	2009-03-20	0
SC	SC6	SC6_21	u_rem	c_rem	Before	2009-03-20	0
SC	SC6	SC6_33	u_rem	c_con	Before	2009-03-20	0
SC	SC7	SC7_2	u_con	c_rem	Before	2009-03-20	0
SC	SC7	SC7_3	u_con	c_con	Before	2009-03-20	0
SC	SC7	SC7_4	u_con	c_rem	Before	2009-03-20	0
SC	SC7	SC7_5	u_con	c_con	Before	2009-03-20	0
SC	SC8	SC8_37	u_rem	c_con	Before	2009-03-20	0
SC	SC8	SC8_38	u_rem	c_rem	Before	2009-03-20	0
SC	SC8	SC8_39	u_rem	c_con	Before	2009-03-20	0
SC	SC8	SC8_40	u_rem	c_rem	Before	2009-03-20	0
ON	ON0	ON0_45	u_con	c_con	During	2009-05-02	0
ON	ON0	ON0_46	u_con	c_rem	During	2009-05-02	0
ON	ON0	ON0_48	u_con	c_rem	During	2009-05-02	0
ON	ON0	ON0_49	u_con	c_con	During	2009-05-02	0
ON	ON1	ON1_17	u_rem	c_rem	During	2009-05-02	0
ON	ON1	ON1_84	u_rem	c_con	During	2009-05-02	0
ON	ON1	ON1_85	u_rem	c_rem	During	2009-05-02	0
ON	ON1	ON1_86	u_rem	c_con	During	2009-05-02	0
ON	ON2	ON2_43	u_con	c_rem	During	2009-05-02	0
ON	ON2	ON2_44	u_con	c_rem	During	2009-05-02	0
ON	ON2	ON2_82	u_con	c_con	During	2009-05-02	0
ON	ON2	ON2_83	u_con	c_con	During	2009-05-02	33.3
ON	ON3	ON3_16	u_rem	c_con	During	2009-05-02	0
ON	ON3	ON3_77	u_rem	c_con	During	2009-05-02	0
ON	ON3	ON3_78	u_rem	c_rem	During	2009-05-02	0
ON	ON3	ON3_79	u_rem	c_rem	During	2009-05-02	0
ON	ON4	ON4_71	u_con	c_rem	During	2009-05-02	0
ON	ON4	ON4_72	u_con	c_rem	During	2009-05-02	0
ON	ON4	ON4_73	u_con	c_con	During	2009-05-02	0
ON	ON4	ON4_74	u_con	c_con	During	2009-05-02	0
ON	ON5	ON5_25	u_rem	c_con	During	2009-05-02	0
ON	ON5	ON5_88	u_rem	c_rem	During	2009-05-02	0
ON	ON5	ON5_89	u_rem	c_con	During	2009-05-02	0
ON	ON5	ON5_91	u_rem	c_rem	During	2009-05-02	0
PG	PG1	PG1_7	u_con	c_rem	During	2009-05-02	0
PG	PG1	PG1_8	u_con	c_con	During	2009-05-02	11.1
PG	PG1	PG1_96	u_con	c_rem	During	2009-05-02	0
PG	PG1	PG1_97	u_con	c_con	During	2009-05-02	0
PG	PG2	PG2_10	u_rem	c_rem	During	2009-05-02	0
PG	PG2	PG2_27	u_rem	c_con	During	2009-05-02	0
PG	PG2	PG2_98	u_rem	c_rem	During	2009-05-02	0
PG	PG2	PG2_99	u_rem	c_con	During	2009-05-02	0
PG	PG3	PG3_0	u_con	c_con	During	2009-05-02	0
PG	PG3	PG3_11	u_con	c_rem	During	2009-05-02	0
PG	PG3	PG3_15	u_con	c_con	During	2009-05-02	0
PG	PG3	PG3_95	u_con	c_rem	During	2009-05-02	0
PG	PG4	PG4_28	u_rem	c_con	During	2009-05-02	55.5
PG	PG4	PG4_5	u_rem	c_rem	During	2009-05-02	0
PG	PG4	PG4_65	u_rem	c_con	During	2009-05-02	11.1
PG	PG4	PG4_94	u_rem	c_rem	During	2009-05-02	11.1
PG	PG5	PG5_2	u_rem	c_con	During	2009-05-02	44.4
PG	PG5	PG5_3	u_rem	c_con	During	2009-05-02	22.2
PG	PG5	PG5_92	u_rem	c_rem	During	2009-05-02	11.1
PG	PG5	PG5_93	u_rem	c_rem	During	2009-05-02	11.1
PG	PG6	PG6_B	u_con	c_rem	During	2009-05-02	0
PG	PG6	PG6_D	u_con	c_con	During	2009-05-02	22.2
PG	PG6	PG6_E	u_con	c_rem	During	2009-05-02	22.2
PG	PG6	PG6_F	u_con	c_con	During	2009-05-02	44.4
SC	SC1	SC1_54	u_rem	c_rem	During	2009-05-02	0
SC	SC1	SC1_62	u_rem	c_con	During	2009-05-02	0
SC	SC1	SC1_63	u_rem	c_rem	During	2009-05-02	0
SC	SC1	SC1_64	u_rem	c_con	During	2009-05-02	0
SC	SC4	SC4_36	u_con	c_con	During	2009-05-02	0
SC	SC4	SC4_45	u_con	c_rem	During	2009-05-02	0
SC	SC4	SC4_51	u_con	c_rem	During	2009-05-02	0
SC	SC4	SC4_52	u_con	c_con	During	2009-05-02	0
SC	SC5	SC5_34	u_con	c_con	During	2009-05-02	0
SC	SC5	SC5_47	u_con	c_rem	During	2009-05-02	0
SC	SC5	SC5_49	u_con	c_con	During	2009-05-02	0
SC	SC5	SC5_50	u_con	c_rem	During	2009-05-02	0
SC	SC6	SC6_14	u_rem	c_con	During	2009-05-02	11.1
SC	SC6	SC6_18	u_rem	c_rem	During	2009-05-02	0
SC	SC6	SC6_21	u_rem	c_rem	During	2009-05-02	11.1
SC	SC6	SC6_33	u_rem	c_con	During	2009-05-02	0
SC	SC7	SC7_2	u_con	c_rem	During	2009-05-02	0
SC	SC7	SC7_3	u_con	c_con	During	2009-05-02	0
SC	SC7	SC7_4	u_con	c_rem	During	2009-05-02	0
SC	SC7	SC7_5	u_con	c_con	During	2009-05-02	0
SC	SC8	SC8_37	u_rem	c_con	During	2009-05-02	0
SC	SC8	SC8_38	u_rem	c_rem	During	2009-05-02	11.1
SC	SC8	SC8_39	u_rem	c_con	During	2009-05-02	0
SC	SC8	SC8_40	u_rem	c_rem	During	2009-05-02	0
ON	ON0	ON0_45	u_con	c_con	During	2009-05-31	0
ON	ON0	ON0_46	u_con	c_rem	During	2009-05-31	0
ON	ON0	ON0_48	u_con	c_rem	During	2009-05-31	0
ON	ON0	ON0_49	u_con	c_con	During	2009-05-31	0
ON	ON1	ON1_17	u_rem	c_rem	During	2009-05-31	11.1
ON	ON1	ON1_84	u_rem	c_con	During	2009-05-31	11.1
ON	ON1	ON1_85	u_rem	c_rem	During	2009-05-31	0
ON	ON1	ON1_86	u_rem	c_con	During	2009-05-31	0
ON	ON2	ON2_43	u_con	c_rem	During	2009-05-31	0
ON	ON2	ON2_44	u_con	c_rem	During	2009-05-31	11.1
ON	ON2	ON2_82	u_con	c_con	During	2009-05-31	0
ON	ON2	ON2_83	u_con	c_con	During	2009-05-31	11.1
ON	ON3	ON3_16	u_rem	c_con	During	2009-05-31	0
ON	ON3	ON3_77	u_rem	c_con	During	2009-05-31	33.3
ON	ON3	ON3_78	u_rem	c_rem	During	2009-05-31	0
ON	ON3	ON3_79	u_rem	c_rem	During	2009-05-31	0
ON	ON4	ON4_71	u_con	c_rem	During	2009-05-31	0
ON	ON4	ON4_72	u_con	c_rem	During	2009-05-31	0
ON	ON4	ON4_73	u_con	c_con	During	2009-05-31	0
ON	ON4	ON4_74	u_con	c_con	During	2009-05-31	0
ON	ON5	ON5_25	u_rem	c_con	During	2009-05-31	0
ON	ON5	ON5_88	u_rem	c_rem	During	2009-05-31	0
ON	ON5	ON5_89	u_rem	c_con	During	2009-05-31	0
ON	ON5	ON5_91	u_rem	c_rem	During	2009-05-31	0
PG	PG1	PG1_7	u_con	c_rem	During	2009-05-31	0
PG	PG1	PG1_8	u_con	c_con	During	2009-05-31	55.5
PG	PG1	PG1_96	u_con	c_rem	During	2009-05-31	11.1
PG	PG1	PG1_97	u_con	c_con	During	2009-05-31	0
PG	PG2	PG2_10	u_rem	c_rem	During	2009-05-31	11.1
PG	PG2	PG2_27	u_rem	c_con	During	2009-05-31	44.4
PG	PG2	PG2_98	u_rem	c_rem	During	2009-05-31	0
PG	PG2	PG2_99	u_rem	c_con	During	2009-05-31	11.1
PG	PG3	PG3_0	u_con	c_con	During	2009-05-31	22.2
PG	PG3	PG3_11	u_con	c_rem	During	2009-05-31	0
PG	PG3	PG3_15	u_con	c_con	During	2009-05-31	0
PG	PG3	PG3_95	u_con	c_rem	During	2009-05-31	0
PG	PG4	PG4_28	u_rem	c_con	During	2009-05-31	66.6
PG	PG4	PG4_5	u_rem	c_rem	During	2009-05-31	33.3
PG	PG4	PG4_65	u_rem	c_con	During	2009-05-31	0
PG	PG4	PG4_94	u_rem	c_rem	During	2009-05-31	44.4
PG	PG5	PG5_2	u_rem	c_con	During	2009-05-31	33.3
PG	PG5	PG5_3	u_rem	c_con	During	2009-05-31	11.1
PG	PG5	PG5_92	u_rem	c_rem	During	2009-05-31	11.1
PG	PG5	PG5_93	u_rem	c_rem	During	2009-05-31	11.1
PG	PG6	PG6_B	u_con	c_rem	During	2009-05-31	0
PG	PG6	PG6_D	u_con	c_con	During	2009-05-31	22.2
PG	PG6	PG6_E	u_con	c_rem	During	2009-05-31	11.1
PG	PG6	PG6_F	u_con	c_con	During	2009-05-31	44.4
SC	SC1	SC1_54	u_rem	c_rem	During	2009-05-31	0
SC	SC1	SC1_62	u_rem	c_con	During	2009-05-31	0
SC	SC1	SC1_63	u_rem	c_rem	During	2009-05-31	0
SC	SC1	SC1_64	u_rem	c_con	During	2009-05-31	0
SC	SC4	SC4_36	u_con	c_con	During	2009-05-31	0
SC	SC4	SC4_45	u_con	c_rem	During	2009-05-31	0
SC	SC4	SC4_51	u_con	c_rem	During	2009-05-31	0
SC	SC4	SC4_52	u_con	c_con	During	2009-05-31	0
SC	SC5	SC5_34	u_con	c_con	During	2009-05-31	0
SC	SC5	SC5_47	u_con	c_rem	During	2009-05-31	0
SC	SC5	SC5_49	u_con	c_con	During	2009-05-31	0
SC	SC5	SC5_50	u_con	c_rem	During	2009-05-31	0
SC	SC6	SC6_14	u_rem	c_con	During	2009-05-31	0
SC	SC6	SC6_18	u_rem	c_rem	During	2009-05-31	0
SC	SC6	SC6_21	u_rem	c_rem	During	2009-05-31	11.1
SC	SC6	SC6_33	u_rem	c_con	During	2009-05-31	0
SC	SC7	SC7_2	u_con	c_rem	During	2009-05-31	0
SC	SC7	SC7_3	u_con	c_con	During	2009-05-31	0
SC	SC7	SC7_4	u_con	c_rem	During	2009-05-31	0
SC	SC7	SC7_5	u_con	c_con	During	2009-05-31	0
SC	SC8	SC8_37	u_rem	c_con	During	2009-05-31	0
SC	SC8	SC8_38	u_rem	c_rem	During	2009-05-31	11.1
SC	SC8	SC8_39	u_rem	c_con	During	2009-05-31	0
SC	SC8	SC8_40	u_rem	c_rem	During	2009-05-31	0
ON	ON0	ON0_45	u_con	c_con	During	2009-07-29	0
ON	ON0	ON0_46	u_con	c_rem	During	2009-07-29	0
ON	ON0	ON0_48	u_con	c_rem	During	2009-07-29	0
ON	ON0	ON0_49	u_con	c_con	During	2009-07-29	0
ON	ON1	ON1_17	u_rem	c_rem	During	2009-07-29	0
ON	ON1	ON1_84	u_rem	c_con	During	2009-07-29	11.1
ON	ON1	ON1_85	u_rem	c_rem	During	2009-07-29	0
ON	ON1	ON1_86	u_rem	c_con	During	2009-07-29	0
ON	ON2	ON2_43	u_con	c_rem	During	2009-07-29	0
ON	ON2	ON2_44	u_con	c_rem	During	2009-07-29	0
ON	ON2	ON2_82	u_con	c_con	During	2009-07-29	0
ON	ON2	ON2_83	u_con	c_con	During	2009-07-29	44.4
ON	ON3	ON3_16	u_rem	c_con	During	2009-07-29	11.1
ON	ON3	ON3_77	u_rem	c_con	During	2009-07-29	0
ON	ON3	ON3_78	u_rem	c_rem	During	2009-07-29	0
ON	ON3	ON3_79	u_rem	c_rem	During	2009-07-29	0
ON	ON4	ON4_71	u_con	c_rem	During	2009-07-29	0
ON	ON4	ON4_72	u_con	c_rem	During	2009-07-29	11.1
ON	ON4	ON4_73	u_con	c_con	During	2009-07-29	0
ON	ON4	ON4_74	u_con	c_con	During	2009-07-29	0
ON	ON5	ON5_25	u_rem	c_con	During	2009-07-29	0
ON	ON5	ON5_88	u_rem	c_rem	During	2009-07-29	0
ON	ON5	ON5_89	u_rem	c_con	During	2009-07-29	11.1
ON	ON5	ON5_91	u_rem	c_rem	During	2009-07-29	0
PG	PG1	PG1_7	u_con	c_rem	During	2009-07-29	0
PG	PG1	PG1_8	u_con	c_con	During	2009-07-29	66.6
PG	PG1	PG1_96	u_con	c_rem	During	2009-07-29	11.1
PG	PG1	PG1_97	u_con	c_con	During	2009-07-29	11.1
PG	PG2	PG2_10	u_rem	c_rem	During	2009-07-29	11.1
PG	PG2	PG2_27	u_rem	c_con	During	2009-07-29	44.4
PG	PG2	PG2_98	u_rem	c_rem	During	2009-07-29	22.2
PG	PG2	PG2_99	u_rem	c_con	During	2009-07-29	11.1
PG	PG3	PG3_0	u_con	c_con	During	2009-07-29	55.5
PG	PG3	PG3_11	u_con	c_rem	During	2009-07-29	22.2
PG	PG3	PG3_15	u_con	c_con	During	2009-07-29	11.1
PG	PG3	PG3_95	u_con	c_rem	During	2009-07-29	0
PG	PG4	PG4_28	u_rem	c_con	During	2009-07-29	0
PG	PG4	PG4_5	u_rem	c_rem	During	2009-07-29	0
PG	PG4	PG4_65	u_rem	c_con	During	2009-07-29	0
PG	PG4	PG4_94	u_rem	c_rem	During	2009-07-29	11.1
PG	PG5	PG5_2	u_rem	c_con	During	2009-07-29	22.2
PG	PG5	PG5_3	u_rem	c_con	During	2009-07-29	33.3
PG	PG5	PG5_92	u_rem	c_rem	During	2009-07-29	11.1
PG	PG5	PG5_93	u_rem	c_rem	During	2009-07-29	0
PG	PG6	PG6_B	u_con	c_rem	During	2009-07-29	11.1
PG	PG6	PG6_D	u_con	c_con	During	2009-07-29	44.4
PG	PG6	PG6_E	u_con	c_rem	During	2009-07-29	0
PG	PG6	PG6_F	u_con	c_con	During	2009-07-29	88.8
SC	SC1	SC1_54	u_rem	c_rem	During	2009-07-29	0
SC	SC1	SC1_62	u_rem	c_con	During	2009-07-29	0
SC	SC1	SC1_63	u_rem	c_rem	During	2009-07-29	0
SC	SC1	SC1_64	u_rem	c_con	During	2009-07-29	0
SC	SC4	SC4_36	u_con	c_con	During	2009-07-29	0
SC	SC4	SC4_45	u_con	c_rem	During	2009-07-29	0
SC	SC4	SC4_51	u_con	c_rem	During	2009-07-29	0
SC	SC4	SC4_52	u_con	c_con	During	2009-07-29	0
SC	SC5	SC5_34	u_con	c_con	During	2009-07-29	0
SC	SC5	SC5_47	u_con	c_rem	During	2009-07-29	0
SC	SC5	SC5_49	u_con	c_con	During	2009-07-29	11.1
SC	SC5	SC5_50	u_con	c_rem	During	2009-07-29	0
SC	SC6	SC6_14	u_rem	c_con	During	2009-07-29	11.1
SC	SC6	SC6_18	u_rem	c_rem	During	2009-07-29	0
SC	SC6	SC6_21	u_rem	c_rem	During	2009-07-29	11.1
SC	SC6	SC6_33	u_rem	c_con	During	2009-07-29	33.3
SC	SC7	SC7_2	u_con	c_rem	During	2009-07-29	0
SC	SC7	SC7_3	u_con	c_con	During	2009-07-29	11.1
SC	SC7	SC7_4	u_con	c_rem	During	2009-07-29	11.1
SC	SC7	SC7_5	u_con	c_con	During	2009-07-29	0
SC	SC8	SC8_37	u_rem	c_con	During	2009-07-29	0
SC	SC8	SC8_38	u_rem	c_rem	During	2009-07-29	11.1
SC	SC8	SC8_39	u_rem	c_con	During	2009-07-29	0
SC	SC8	SC8_40	u_rem	c_rem	During	2009-07-29	0
ON	ON0	ON0_45	u_con	c_con	During	2009-08-26	0
ON	ON0	ON0_46	u_con	c_rem	During	2009-08-26	0
ON	ON0	ON0_48	u_con	c_rem	During	2009-08-26	0
ON	ON0	ON0_49	u_con	c_con	During	2009-08-26	0
ON	ON1	ON1_17	u_rem	c_rem	During	2009-08-26	0
ON	ON1	ON1_84	u_rem	c_con	During	2009-08-26	11.1
ON	ON1	ON1_85	u_rem	c_rem	During	2009-08-26	0
ON	ON1	ON1_86	u_rem	c_con	During	2009-08-26	0
ON	ON2	ON2_43	u_con	c_rem	During	2009-08-26	0
ON	ON2	ON2_44	u_con	c_rem	During	2009-08-26	0
ON	ON2	ON2_82	u_con	c_con	During	2009-08-26	0
ON	ON2	ON2_83	u_con	c_con	During	2009-08-26	11.1
ON	ON3	ON3_16	u_rem	c_con	During	2009-08-26	11.1
ON	ON3	ON3_77	u_rem	c_con	During	2009-08-26	11.1
ON	ON3	ON3_78	u_rem	c_rem	During	2009-08-26	0
ON	ON3	ON3_79	u_rem	c_rem	During	2009-08-26	0
ON	ON4	ON4_71	u_con	c_rem	During	2009-08-26	0
ON	ON4	ON4_72	u_con	c_rem	During	2009-08-26	0
ON	ON4	ON4_73	u_con	c_con	During	2009-08-26	0
ON	ON4	ON4_74	u_con	c_con	During	2009-08-26	0
ON	ON5	ON5_25	u_rem	c_con	During	2009-08-26	0
ON	ON5	ON5_88	u_rem	c_rem	During	2009-08-26	0
ON	ON5	ON5_89	u_rem	c_con	During	2009-08-26	0
ON	ON5	ON5_91	u_rem	c_rem	During	2009-08-26	0
PG	PG1	PG1_7	u_con	c_rem	During	2009-08-26	0
PG	PG1	PG1_8	u_con	c_con	During	2009-08-26	33.3
PG	PG1	PG1_96	u_con	c_rem	During	2009-08-26	0
PG	PG1	PG1_97	u_con	c_con	During	2009-08-26	0
PG	PG2	PG2_10	u_rem	c_rem	During	2009-08-26	0
PG	PG2	PG2_27	u_rem	c_con	During	2009-08-26	22.2
PG	PG2	PG2_98	u_rem	c_rem	During	2009-08-26	22.2
PG	PG2	PG2_99	u_rem	c_con	During	2009-08-26	0
PG	PG3	PG3_0	u_con	c_con	During	2009-08-26	33.3
PG	PG3	PG3_11	u_con	c_rem	During	2009-08-26	0
PG	PG3	PG3_15	u_con	c_con	During	2009-08-26	11.1
PG	PG3	PG3_95	u_con	c_rem	During	2009-08-26	11.1
PG	PG4	PG4_28	u_rem	c_con	During	2009-08-26	0
PG	PG4	PG4_5	u_rem	c_rem	During	2009-08-26	11.1
PG	PG4	PG4_65	u_rem	c_con	During	2009-08-26	11.1
PG	PG4	PG4_94	u_rem	c_rem	During	2009-08-26	0
PG	PG5	PG5_2	u_rem	c_con	During	2009-08-26	33.3
PG	PG5	PG5_3	u_rem	c_con	During	2009-08-26	22.2
PG	PG5	PG5_92	u_rem	c_rem	During	2009-08-26	0
PG	PG5	PG5_93	u_rem	c_rem	During	2009-08-26	11.1
PG	PG6	PG6_B	u_con	c_rem	During	2009-08-26	0
PG	PG6	PG6_D	u_con	c_con	During	2009-08-26	33.3
PG	PG6	PG6_E	u_con	c_rem	During	2009-08-26	11.1
PG	PG6	PG6_F	u_con	c_con	During	2009-08-26	66.6
SC	SC1	SC1_54	u_rem	c_rem	During	2009-08-26	0
SC	SC1	SC1_62	u_rem	c_con	During	2009-08-26	0
SC	SC1	SC1_63	u_rem	c_rem	During	2009-08-26	0
SC	SC1	SC1_64	u_rem	c_con	During	2009-08-26	0
SC	SC4	SC4_36	u_con	c_con	During	2009-08-26	0
SC	SC4	SC4_45	u_con	c_rem	During	2009-08-26	0
SC	SC4	SC4_51	u_con	c_rem	During	2009-08-26	0
SC	SC4	SC4_52	u_con	c_con	During	2009-08-26	0
SC	SC5	SC5_34	u_con	c_con	During	2009-08-26	0
SC	SC5	SC5_47	u_con	c_rem	During	2009-08-26	0
SC	SC5	SC5_49	u_con	c_con	During	2009-08-26	0
SC	SC5	SC5_50	u_con	c_rem	During	2009-08-26	0
SC	SC6	SC6_14	u_rem	c_con	During	2009-08-26	0
SC	SC6	SC6_18	u_rem	c_rem	During	2009-08-26	0
SC	SC6	SC6_21	u_rem	c_rem	During	2009-08-26	0
SC	SC6	SC6_33	u_rem	c_con	During	2009-08-26	0
SC	SC7	SC7_2	u_con	c_rem	During	2009-08-26	0
SC	SC7	SC7_3	u_con	c_con	During	2009-08-26	0
SC	SC7	SC7_4	u_con	c_rem	During	2009-08-26	0
SC	SC7	SC7_5	u_con	c_con	During	2009-08-26	0
SC	SC8	SC8_37	u_rem	c_con	During	2009-08-26	0
SC	SC8	SC8_38	u_rem	c_rem	During	2009-08-26	0
SC	SC8	SC8_39	u_rem	c_con	During	2009-08-26	0
SC	SC8	SC8_40	u_rem	c_rem	During	2009-08-26	0
ON	ON0	ON0_45	u_con	c_con	During	2009-09-23	0
ON	ON0	ON0_46	u_con	c_rem	During	2009-09-23	0
ON	ON0	ON0_48	u_con	c_rem	During	2009-09-23	0
ON	ON0	ON0_49	u_con	c_con	During	2009-09-23	0
ON	ON1	ON1_17	u_rem	c_rem	During	2009-09-23	0
ON	ON1	ON1_84	u_rem	c_con	During	2009-09-23	11.1
ON	ON1	ON1_85	u_rem	c_rem	During	2009-09-23	0
ON	ON1	ON1_86	u_rem	c_con	During	2009-09-23	0
ON	ON2	ON2_43	u_con	c_rem	During	2009-09-23	0
ON	ON2	ON2_44	u_con	c_rem	During	2009-09-23	11.1
ON	ON2	ON2_82	u_con	c_con	During	2009-09-23	0
ON	ON2	ON2_83	u_con	c_con	During	2009-09-23	0
ON	ON3	ON3_16	u_rem	c_con	During	2009-09-23	11.1
ON	ON3	ON3_77	u_rem	c_con	During	2009-09-23	0
ON	ON3	ON3_78	u_rem	c_rem	During	2009-09-23	0
ON	ON3	ON3_79	u_rem	c_rem	During	2009-09-23	0
ON	ON4	ON4_71	u_con	c_rem	During	2009-09-23	0
ON	ON4	ON4_72	u_con	c_rem	During	2009-09-23	0
ON	ON4	ON4_73	u_con	c_con	During	2009-09-23	0
ON	ON4	ON4_74	u_con	c_con	During	2009-09-23	0
ON	ON5	ON5_25	u_rem	c_con	During	2009-09-23	0
ON	ON5	ON5_88	u_rem	c_rem	During	2009-09-23	0
ON	ON5	ON5_89	u_rem	c_con	During	2009-09-23	0
ON	ON5	ON5_91	u_rem	c_rem	During	2009-09-23	0
PG	PG1	PG1_7	u_con	c_rem	During	2009-09-23	0
PG	PG1	PG1_8	u_con	c_con	During	2009-09-23	22.2
PG	PG1	PG1_96	u_con	c_rem	During	2009-09-23	0
PG	PG1	PG1_97	u_con	c_con	During	2009-09-23	0
PG	PG2	PG2_10	u_rem	c_rem	During	2009-09-23	0
PG	PG2	PG2_27	u_rem	c_con	During	2009-09-23	44.4
PG	PG2	PG2_98	u_rem	c_rem	During	2009-09-23	0
PG	PG2	PG2_99	u_rem	c_con	During	2009-09-23	22.2
PG	PG3	PG3_0	u_con	c_con	During	2009-09-23	44.4
PG	PG3	PG3_11	u_con	c_rem	During	2009-09-23	55.5
PG	PG3	PG3_15	u_con	c_con	During	2009-09-23	22.2
PG	PG3	PG3_95	u_con	c_rem	During	2009-09-23	22.2
PG	PG4	PG4_28	u_rem	c_con	During	2009-09-23	0
PG	PG4	PG4_5	u_rem	c_rem	During	2009-09-23	0
PG	PG4	PG4_65	u_rem	c_con	During	2009-09-23	0
PG	PG4	PG4_94	u_rem	c_rem	During	2009-09-23	11.1
PG	PG5	PG5_2	u_rem	c_con	During	2009-09-23	22.2
PG	PG5	PG5_3	u_rem	c_con	During	2009-09-23	0
PG	PG5	PG5_92	u_rem	c_rem	During	2009-09-23	11.1
PG	PG5	PG5_93	u_rem	c_rem	During	2009-09-23	44.4
PG	PG6	PG6_B	u_con	c_rem	During	2009-09-23	11.1
PG	PG6	PG6_D	u_con	c_con	During	2009-09-23	11.1
PG	PG6	PG6_E	u_con	c_rem	During	2009-09-23	11.1
PG	PG6	PG6_F	u_con	c_con	During	2009-09-23	33.3
SC	SC1	SC1_54	u_rem	c_rem	During	2009-09-23	0
SC	SC1	SC1_62	u_rem	c_con	During	2009-09-23	0
SC	SC1	SC1_63	u_rem	c_rem	During	2009-09-23	0
SC	SC1	SC1_64	u_rem	c_con	During	2009-09-23	0
SC	SC4	SC4_36	u_con	c_con	During	2009-09-23	0
SC	SC4	SC4_45	u_con	c_rem	During	2009-09-23	0
SC	SC4	SC4_51	u_con	c_rem	During	2009-09-23	0
SC	SC4	SC4_52	u_con	c_con	During	2009-09-23	0
SC	SC5	SC5_34	u_con	c_con	During	2009-09-23	0
SC	SC5	SC5_47	u_con	c_rem	During	2009-09-23	0
SC	SC5	SC5_49	u_con	c_con	During	2009-09-23	0
SC	SC5	SC5_50	u_con	c_rem	During	2009-09-23	0
SC	SC6	SC6_14	u_rem	c_con	During	2009-09-23	0
SC	SC6	SC6_18	u_rem	c_rem	During	2009-09-23	0
SC	SC6	SC6_21	u_rem	c_rem	During	2009-09-23	0
SC	SC6	SC6_33	u_rem	c_con	During	2009-09-23	0
SC	SC7	SC7_2	u_con	c_rem	During	2009-09-23	0
SC	SC7	SC7_3	u_con	c_con	During	2009-09-23	0
SC	SC7	SC7_4	u_con	c_rem	During	2009-09-23	0
SC	SC7	SC7_5	u_con	c_con	During	2009-09-23	0
SC	SC8	SC8_37	u_rem	c_con	During	2009-09-23	0
SC	SC8	SC8_38	u_rem	c_rem	During	2009-09-23	0
SC	SC8	SC8_39	u_rem	c_con	During	2009-09-23	0
SC	SC8	SC8_40	u_rem	c_rem	During	2009-09-23	0
ON	ON0	ON0_45	u_con	c_con	During	2009-10-22	0
ON	ON0	ON0_46	u_con	c_rem	During	2009-10-22	0
ON	ON0	ON0_48	u_con	c_rem	During	2009-10-22	0
ON	ON0	ON0_49	u_con	c_con	During	2009-10-22	0
ON	ON1	ON1_17	u_rem	c_rem	During	2009-10-22	0
ON	ON1	ON1_84	u_rem	c_con	During	2009-10-22	11.1
ON	ON1	ON1_85	u_rem	c_rem	During	2009-10-22	0
ON	ON1	ON1_86	u_rem	c_con	During	2009-10-22	0
ON	ON2	ON2_43	u_con	c_rem	During	2009-10-22	0
ON	ON2	ON2_44	u_con	c_rem	During	2009-10-22	0
ON	ON2	ON2_82	u_con	c_con	During	2009-10-22	0
ON	ON2	ON2_83	u_con	c_con	During	2009-10-22	11.1
ON	ON3	ON3_16	u_rem	c_con	During	2009-10-22	11.1
ON	ON3	ON3_77	u_rem	c_con	During	2009-10-22	11.1
ON	ON3	ON3_78	u_rem	c_rem	During	2009-10-22	0
ON	ON3	ON3_79	u_rem	c_rem	During	2009-10-22	0
ON	ON4	ON4_71	u_con	c_rem	During	2009-10-22	0
ON	ON4	ON4_72	u_con	c_rem	During	2009-10-22	0
ON	ON4	ON4_73	u_con	c_con	During	2009-10-22	0
ON	ON4	ON4_74	u_con	c_con	During	2009-10-22	11.1
ON	ON5	ON5_25	u_rem	c_con	During	2009-10-22	0
ON	ON5	ON5_88	u_rem	c_rem	During	2009-10-22	0
ON	ON5	ON5_89	u_rem	c_con	During	2009-10-22	0
ON	ON5	ON5_91	u_rem	c_rem	During	2009-10-22	0
PG	PG1	PG1_7	u_con	c_rem	During	2009-10-22	0
PG	PG1	PG1_8	u_con	c_con	During	2009-10-22	11.1
PG	PG1	PG1_96	u_con	c_rem	During	2009-10-22	0
PG	PG1	PG1_97	u_con	c_con	During	2009-10-22	0
PG	PG2	PG2_10	u_rem	c_rem	During	2009-10-22	0
PG	PG2	PG2_27	u_rem	c_con	During	2009-10-22	44.4
PG	PG2	PG2_98	u_rem	c_rem	During	2009-10-22	0
PG	PG2	PG2_99	u_rem	c_con	During	2009-10-22	22.2
PG	PG3	PG3_0	u_con	c_con	During	2009-10-22	44.4
PG	PG3	PG3_11	u_con	c_rem	During	2009-10-22	11.1
PG	PG3	PG3_15	u_con	c_con	During	2009-10-22	33.3
PG	PG3	PG3_95	u_con	c_rem	During	2009-10-22	22.2
PG	PG4	PG4_28	u_rem	c_con	During	2009-10-22	22.2
PG	PG4	PG4_5	u_rem	c_rem	During	2009-10-22	0
PG	PG4	PG4_65	u_rem	c_con	During	2009-10-22	11.1
PG	PG4	PG4_94	u_rem	c_rem	During	2009-10-22	22.2
PG	PG5	PG5_2	u_rem	c_con	During	2009-10-22	77.7
PG	PG5	PG5_3	u_rem	c_con	During	2009-10-22	22.2
PG	PG5	PG5_92	u_rem	c_rem	During	2009-10-22	11.1
PG	PG5	PG5_93	u_rem	c_rem	During	2009-10-22	0
PG	PG6	PG6_B	u_con	c_rem	During	2009-10-22	0
PG	PG6	PG6_D	u_con	c_con	During	2009-10-22	11.1
PG	PG6	PG6_E	u_con	c_rem	During	2009-10-22	0
PG	PG6	PG6_F	u_con	c_con	During	2009-10-22	55.5
SC	SC1	SC1_54	u_rem	c_rem	During	2009-10-22	0
SC	SC1	SC1_62	u_rem	c_con	During	2009-10-22	0
SC	SC1	SC1_63	u_rem	c_rem	During	2009-10-22	0
SC	SC1	SC1_64	u_rem	c_con	During	2009-10-22	0
SC	SC4	SC4_36	u_con	c_con	During	2009-10-22	0
SC	SC4	SC4_45	u_con	c_rem	During	2009-10-22	0
SC	SC4	SC4_51	u_con	c_rem	During	2009-10-22	0
SC	SC4	SC4_52	u_con	c_con	During	2009-10-22	0
SC	SC5	SC5_34	u_con	c_con	During	2009-10-22	0
SC	SC5	SC5_47	u_con	c_rem	During	2009-10-22	0
SC	SC5	SC5_49	u_con	c_con	During	2009-10-22	0
SC	SC5	SC5_50	u_con	c_rem	During	2009-10-22	0
SC	SC6	SC6_14	u_rem	c_con	During	2009-10-22	22.2
SC	SC6	SC6_18	u_rem	c_rem	During	2009-10-22	11.1
SC	SC6	SC6_21	u_rem	c_rem	During	2009-10-22	0
SC	SC6	SC6_33	u_rem	c_con	During	2009-10-22	0
SC	SC7	SC7_2	u_con	c_rem	During	2009-10-22	0
SC	SC7	SC7_3	u_con	c_con	During	2009-10-22	0
SC	SC7	SC7_4	u_con	c_rem	During	2009-10-22	11.1
SC	SC7	SC7_5	u_con	c_con	During	2009-10-22	0
SC	SC8	SC8_37	u_rem	c_con	During	2009-10-22	0
SC	SC8	SC8_38	u_rem	c_rem	During	2009-10-22	0
SC	SC8	SC8_39	u_rem	c_con	During	2009-10-22	0
SC	SC8	SC8_40	u_rem	c_rem	During	2009-10-22	0
ON	ON0	ON0_45	u_con	c_con	During	2009-11-17	0
ON	ON0	ON0_46	u_con	c_rem	During	2009-11-17	0
ON	ON0	ON0_48	u_con	c_rem	During	2009-11-17	0
ON	ON0	ON0_49	u_con	c_con	During	2009-11-17	0
ON	ON1	ON1_17	u_rem	c_rem	During	2009-11-17	0
ON	ON1	ON1_84	u_rem	c_con	During	2009-11-17	11.1
ON	ON1	ON1_85	u_rem	c_rem	During	2009-11-17	0
ON	ON1	ON1_86	u_rem	c_con	During	2009-11-17	0
ON	ON2	ON2_43	u_con	c_rem	During	2009-11-17	0
ON	ON2	ON2_44	u_con	c_rem	During	2009-11-17	0
ON	ON2	ON2_82	u_con	c_con	During	2009-11-17	0
ON	ON2	ON2_83	u_con	c_con	During	2009-11-17	11.1
ON	ON3	ON3_16	u_rem	c_con	During	2009-11-17	11.1
ON	ON3	ON3_77	u_rem	c_con	During	2009-11-17	22.2
ON	ON3	ON3_78	u_rem	c_rem	During	2009-11-17	0
ON	ON3	ON3_79	u_rem	c_rem	During	2009-11-17	0
ON	ON4	ON4_71	u_con	c_rem	During	2009-11-17	0
ON	ON4	ON4_72	u_con	c_rem	During	2009-11-17	11.1
ON	ON4	ON4_73	u_con	c_con	During	2009-11-17	0
ON	ON4	ON4_74	u_con	c_con	During	2009-11-17	0
ON	ON5	ON5_25	u_rem	c_con	During	2009-11-17	0
ON	ON5	ON5_88	u_rem	c_rem	During	2009-11-17	0
ON	ON5	ON5_89	u_rem	c_con	During	2009-11-17	0
ON	ON5	ON5_91	u_rem	c_rem	During	2009-11-17	0
PG	PG1	PG1_7	u_con	c_rem	During	2009-11-17	0
PG	PG1	PG1_8	u_con	c_con	During	2009-11-17	11.1
PG	PG1	PG1_96	u_con	c_rem	During	2009-11-17	11.1
PG	PG1	PG1_97	u_con	c_con	During	2009-11-17	11.1
PG	PG2	PG2_10	u_rem	c_rem	During	2009-11-17	0
PG	PG2	PG2_27	u_rem	c_con	During	2009-11-17	44.4
PG	PG2	PG2_98	u_rem	c_rem	During	2009-11-17	11.1
PG	PG2	PG2_99	u_rem	c_con	During	2009-11-17	22.2
PG	PG3	PG3_0	u_con	c_con	During	2009-11-17	88.8
PG	PG3	PG3_11	u_con	c_rem	During	2009-11-17	22.2
PG	PG3	PG3_15	u_con	c_con	During	2009-11-17	44.4
PG	PG3	PG3_95	u_con	c_rem	During	2009-11-17	11.1
PG	PG4	PG4_28	u_rem	c_con	During	2009-11-17	22.2
PG	PG4	PG4_5	u_rem	c_rem	During	2009-11-17	0
PG	PG4	PG4_65	u_rem	c_con	During	2009-11-17	0
PG	PG4	PG4_94	u_rem	c_rem	During	2009-11-17	0
PG	PG5	PG5_2	u_rem	c_con	During	2009-11-17	55.5
PG	PG5	PG5_3	u_rem	c_con	During	2009-11-17	11.1
PG	PG5	PG5_92	u_rem	c_rem	During	2009-11-17	33.3
PG	PG5	PG5_93	u_rem	c_rem	During	2009-11-17	11.1
PG	PG6	PG6_B	u_con	c_rem	During	2009-11-17	0
PG	PG6	PG6_D	u_con	c_con	During	2009-11-17	0
PG	PG6	PG6_E	u_con	c_rem	During	2009-11-17	0
PG	PG6	PG6_F	u_con	c_con	During	2009-11-17	44.4
SC	SC1	SC1_54	u_rem	c_rem	During	2009-11-17	0
SC	SC1	SC1_62	u_rem	c_con	During	2009-11-17	0
SC	SC1	SC1_63	u_rem	c_rem	During	2009-11-17	0
SC	SC1	SC1_64	u_rem	c_con	During	2009-11-17	0
SC	SC4	SC4_36	u_con	c_con	During	2009-11-17	0
SC	SC4	SC4_45	u_con	c_rem	During	2009-11-17	0
SC	SC4	SC4_51	u_con	c_rem	During	2009-11-17	0
SC	SC4	SC4_52	u_con	c_con	During	2009-11-17	0
SC	SC5	SC5_34	u_con	c_con	During	2009-11-17	0
SC	SC5	SC5_47	u_con	c_rem	During	2009-11-17	0
SC	SC5	SC5_49	u_con	c_con	During	2009-11-17	0
SC	SC5	SC5_50	u_con	c_rem	During	2009-11-17	0
SC	SC6	SC6_14	u_rem	c_con	During	2009-11-17	11.1
SC	SC6	SC6_18	u_rem	c_rem	During	2009-11-17	0
SC	SC6	SC6_21	u_rem	c_rem	During	2009-11-17	0
SC	SC6	SC6_33	u_rem	c_con	During	2009-11-17	0
SC	SC7	SC7_2	u_con	c_rem	During	2009-11-17	0
SC	SC7	SC7_3	u_con	c_con	During	2009-11-17	0
SC	SC7	SC7_4	u_con	c_rem	During	2009-11-17	11.1
SC	SC7	SC7_5	u_con	c_con	During	2009-11-17	0
SC	SC8	SC8_37	u_rem	c_con	During	2009-11-17	0
SC	SC8	SC8_38	u_rem	c_rem	During	2009-11-17	0
SC	SC8	SC8_39	u_rem	c_con	During	2009-11-17	0
SC	SC8	SC8_40	u_rem	c_rem	During	2009-11-17	0
ON	ON0	ON0_45	u_con	c_con	During	2009-12-12	0
ON	ON0	ON0_46	u_con	c_rem	During	2009-12-12	0
ON	ON0	ON0_48	u_con	c_rem	During	2009-12-12	0
ON	ON0	ON0_49	u_con	c_con	During	2009-12-12	11.1
ON	ON1	ON1_17	u_rem	c_rem	During	2009-12-12	0
ON	ON1	ON1_84	u_rem	c_con	During	2009-12-12	0
ON	ON1	ON1_85	u_rem	c_rem	During	2009-12-12	0
ON	ON1	ON1_86	u_rem	c_con	During	2009-12-12	0
ON	ON2	ON2_43	u_con	c_rem	During	2009-12-12	0
ON	ON2	ON2_44	u_con	c_rem	During	2009-12-12	0
ON	ON2	ON2_82	u_con	c_con	During	2009-12-12	0
ON	ON2	ON2_83	u_con	c_con	During	2009-12-12	11.1
ON	ON3	ON3_16	u_rem	c_con	During	2009-12-12	11.1
ON	ON3	ON3_77	u_rem	c_con	During	2009-12-12	0
ON	ON3	ON3_78	u_rem	c_rem	During	2009-12-12	0
ON	ON3	ON3_79	u_rem	c_rem	During	2009-12-12	0
ON	ON4	ON4_71	u_con	c_rem	During	2009-12-12	0
ON	ON4	ON4_72	u_con	c_rem	During	2009-12-12	0
ON	ON4	ON4_73	u_con	c_con	During	2009-12-12	0
ON	ON4	ON4_74	u_con	c_con	During	2009-12-12	0
ON	ON5	ON5_25	u_rem	c_con	During	2009-12-12	0
ON	ON5	ON5_88	u_rem	c_rem	During	2009-12-12	0
ON	ON5	ON5_89	u_rem	c_con	During	2009-12-12	0
ON	ON5	ON5_91	u_rem	c_rem	During	2009-12-12	0
PG	PG1	PG1_7	u_con	c_rem	During	2009-12-12	11.1
PG	PG1	PG1_8	u_con	c_con	During	2009-12-12	0
PG	PG1	PG1_96	u_con	c_rem	During	2009-12-12	0
PG	PG1	PG1_97	u_con	c_con	During	2009-12-12	0
PG	PG2	PG2_10	u_rem	c_rem	During	2009-12-12	0
PG	PG2	PG2_27	u_rem	c_con	During	2009-12-12	44.4
PG	PG2	PG2_98	u_rem	c_rem	During	2009-12-12	0
PG	PG2	PG2_99	u_rem	c_con	During	2009-12-12	11.1
PG	PG3	PG3_0	u_con	c_con	During	2009-12-12	55.5
PG	PG3	PG3_11	u_con	c_rem	During	2009-12-12	0
PG	PG3	PG3_15	u_con	c_con	During	2009-12-12	0
PG	PG3	PG3_95	u_con	c_rem	During	2009-12-12	0
PG	PG4	PG4_28	u_rem	c_con	During	2009-12-12	0
PG	PG4	PG4_5	u_rem	c_rem	During	2009-12-12	0
PG	PG4	PG4_65	u_rem	c_con	During	2009-12-12	0
PG	PG4	PG4_94	u_rem	c_rem	During	2009-12-12	0
PG	PG5	PG5_2	u_rem	c_con	During	2009-12-12	66.6
PG	PG5	PG5_3	u_rem	c_con	During	2009-12-12	44.4
PG	PG5	PG5_92	u_rem	c_rem	During	2009-12-12	0
PG	PG5	PG5_93	u_rem	c_rem	During	2009-12-12	0
PG	PG6	PG6_B	u_con	c_rem	During	2009-12-12	0
PG	PG6	PG6_D	u_con	c_con	During	2009-12-12	0
PG	PG6	PG6_E	u_con	c_rem	During	2009-12-12	0
PG	PG6	PG6_F	u_con	c_con	During	2009-12-12	22.2
SC	SC1	SC1_54	u_rem	c_rem	During	2009-12-12	0
SC	SC1	SC1_62	u_rem	c_con	During	2009-12-12	0
SC	SC1	SC1_63	u_rem	c_rem	During	2009-12-12	0
SC	SC1	SC1_64	u_rem	c_con	During	2009-12-12	0
SC	SC4	SC4_36	u_con	c_con	During	2009-12-12	0
SC	SC4	SC4_45	u_con	c_rem	During	2009-12-12	0
SC	SC4	SC4_51	u_con	c_rem	During	2009-12-12	0
SC	SC4	SC4_52	u_con	c_con	During	2009-12-12	0
SC	SC5	SC5_34	u_con	c_con	During	2009-12-12	0
SC	SC5	SC5_47	u_con	c_rem	During	2009-12-12	0
SC	SC5	SC5_49	u_con	c_con	During	2009-12-12	0
SC	SC5	SC5_50	u_con	c_rem	During	2009-12-12	0
SC	SC6	SC6_14	u_rem	c_con	During	2009-12-12	22.2
SC	SC6	SC6_18	u_rem	c_rem	During	2009-12-12	0
SC	SC6	SC6_21	u_rem	c_rem	During	2009-12-12	0
SC	SC6	SC6_33	u_rem	c_con	During	2009-12-12	0
SC	SC7	SC7_2	u_con	c_rem	During	2009-12-12	0
SC	SC7	SC7_3	u_con	c_con	During	2009-12-12	0
SC	SC7	SC7_4	u_con	c_rem	During	2009-12-12	0
SC	SC7	SC7_5	u_con	c_con	During	2009-12-12	0
SC	SC8	SC8_37	u_rem	c_con	During	2009-12-12	0
SC	SC8	SC8_38	u_rem	c_rem	During	2009-12-12	0
SC	SC8	SC8_39	u_rem	c_con	During	2009-12-12	0
SC	SC8	SC8_40	u_rem	c_rem	During	2009-12-12	0
ON	ON0	ON0_45	u_con	c_con	During	2010-03-22	0
ON	ON0	ON0_46	u_con	c_rem	During	2010-03-22	0
ON	ON0	ON0_48	u_con	c_rem	During	2010-03-22	0
ON	ON0	ON0_49	u_con	c_con	During	2010-03-22	0
ON	ON1	ON1_17	u_rem	c_rem	During	2010-03-22	0
ON	ON1	ON1_84	u_rem	c_con	During	2010-03-22	0
ON	ON1	ON1_85	u_rem	c_rem	During	2010-03-22	11.1
ON	ON1	ON1_86	u_rem	c_con	During	2010-03-22	0
ON	ON2	ON2_43	u_con	c_rem	During	2010-03-22	0
ON	ON2	ON2_44	u_con	c_rem	During	2010-03-22	0
ON	ON2	ON2_82	u_con	c_con	During	2010-03-22	0
ON	ON2	ON2_83	u_con	c_con	During	2010-03-22	11.1
ON	ON3	ON3_16	u_rem	c_con	During	2010-03-22	0
ON	ON3	ON3_77	u_rem	c_con	During	2010-03-22	11.1
ON	ON3	ON3_78	u_rem	c_rem	During	2010-03-22	0
ON	ON3	ON3_79	u_rem	c_rem	During	2010-03-22	0
ON	ON4	ON4_71	u_con	c_rem	During	2010-03-22	0
ON	ON4	ON4_72	u_con	c_rem	During	2010-03-22	0
ON	ON4	ON4_73	u_con	c_con	During	2010-03-22	0
ON	ON4	ON4_74	u_con	c_con	During	2010-03-22	0
ON	ON5	ON5_25	u_rem	c_con	During	2010-03-22	0
ON	ON5	ON5_88	u_rem	c_rem	During	2010-03-22	0
ON	ON5	ON5_89	u_rem	c_con	During	2010-03-22	0
ON	ON5	ON5_91	u_rem	c_rem	During	2010-03-22	0
PG	PG1	PG1_7	u_con	c_rem	During	2010-03-22	0
PG	PG1	PG1_8	u_con	c_con	During	2010-03-22	0
PG	PG1	PG1_96	u_con	c_rem	During	2010-03-22	0
PG	PG1	PG1_97	u_con	c_con	During	2010-03-22	0
PG	PG2	PG2_10	u_rem	c_rem	During	2010-03-22	0
PG	PG2	PG2_27	u_rem	c_con	During	2010-03-22	22.2
PG	PG2	PG2_98	u_rem	c_rem	During	2010-03-22	0
PG	PG2	PG2_99	u_rem	c_con	During	2010-03-22	33.3
PG	PG3	PG3_0	u_con	c_con	During	2010-03-22	33.3
PG	PG3	PG3_11	u_con	c_rem	During	2010-03-22	22.2
PG	PG3	PG3_15	u_con	c_con	During	2010-03-22	22.2
PG	PG3	PG3_95	u_con	c_rem	During	2010-03-22	22.2
PG	PG4	PG4_28	u_rem	c_con	During	2010-03-22	0
PG	PG4	PG4_5	u_rem	c_rem	During	2010-03-22	0
PG	PG4	PG4_65	u_rem	c_con	During	2010-03-22	0
PG	PG4	PG4_94	u_rem	c_rem	During	2010-03-22	11.1
PG	PG5	PG5_2	u_rem	c_con	During	2010-03-22	33.3
PG	PG5	PG5_3	u_rem	c_con	During	2010-03-22	44.4
PG	PG5	PG5_92	u_rem	c_rem	During	2010-03-22	44.4
PG	PG5	PG5_93	u_rem	c_rem	During	2010-03-22	22.2
PG	PG6	PG6_B	u_con	c_rem	During	2010-03-22	0
PG	PG6	PG6_D	u_con	c_con	During	2010-03-22	22.2
PG	PG6	PG6_E	u_con	c_rem	During	2010-03-22	0
PG	PG6	PG6_F	u_con	c_con	During	2010-03-22	55.5
SC	SC1	SC1_54	u_rem	c_rem	During	2010-03-22	0
SC	SC1	SC1_62	u_rem	c_con	During	2010-03-22	0
SC	SC1	SC1_63	u_rem	c_rem	During	2010-03-22	0
SC	SC1	SC1_64	u_rem	c_con	During	2010-03-22	0
SC	SC4	SC4_36	u_con	c_con	During	2010-03-22	0
SC	SC4	SC4_45	u_con	c_rem	During	2010-03-22	0
SC	SC4	SC4_51	u_con	c_rem	During	2010-03-22	0
SC	SC4	SC4_52	u_con	c_con	During	2010-03-22	0
SC	SC5	SC5_34	u_con	c_con	During	2010-03-22	0
SC	SC5	SC5_47	u_con	c_rem	During	2010-03-22	0
SC	SC5	SC5_49	u_con	c_con	During	2010-03-22	0
SC	SC5	SC5_50	u_con	c_rem	During	2010-03-22	0
SC	SC6	SC6_14	u_rem	c_con	During	2010-03-22	22.2
SC	SC6	SC6_18	u_rem	c_rem	During	2010-03-22	0
SC	SC6	SC6_21	u_rem	c_rem	During	2010-03-22	11.1
SC	SC6	SC6_33	u_rem	c_con	During	2010-03-22	0
SC	SC7	SC7_2	u_con	c_rem	During	2010-03-22	0
SC	SC7	SC7_3	u_con	c_con	During	2010-03-22	0
SC	SC7	SC7_4	u_con	c_rem	During	2010-03-22	0
SC	SC7	SC7_5	u_con	c_con	During	2010-03-22	0
SC	SC8	SC8_37	u_rem	c_con	During	2010-03-22	0
SC	SC8	SC8_38	u_rem	c_rem	During	2010-03-22	0
SC	SC8	SC8_39	u_rem	c_con	During	2010-03-22	0
SC	SC8	SC8_40	u_rem	c_rem	During	2010-03-22	0
ON	ON0	ON0_45	u_con	c_con	Recovery	2010-06-02	0
ON	ON0	ON0_46	u_con	c_rem	Recovery	2010-06-02	0
ON	ON0	ON0_48	u_con	c_rem	Recovery	2010-06-02	0
ON	ON0	ON0_49	u_con	c_con	Recovery	2010-06-02	0
ON	ON1	ON1_17	u_rem	c_rem	Recovery	2010-06-02	0
ON	ON1	ON1_84	u_rem	c_con	Recovery	2010-06-02	0
ON	ON1	ON1_85	u_rem	c_rem	Recovery	2010-06-02	0
ON	ON1	ON1_86	u_rem	c_con	Recovery	2010-06-02	0
ON	ON2	ON2_43	u_con	c_rem	Recovery	2010-06-02	11.1
ON	ON2	ON2_44	u_con	c_rem	Recovery	2010-06-02	44.4
ON	ON2	ON2_82	u_con	c_con	Recovery	2010-06-02	0
ON	ON2	ON2_83	u_con	c_con	Recovery	2010-06-02	22.2
ON	ON3	ON3_16	u_rem	c_con	Recovery	2010-06-02	33.3
ON	ON3	ON3_77	u_rem	c_con	Recovery	2010-06-02	0
ON	ON3	ON3_78	u_rem	c_rem	Recovery	2010-06-02	0
ON	ON3	ON3_79	u_rem	c_rem	Recovery	2010-06-02	0
ON	ON4	ON4_71	u_con	c_rem	Recovery	2010-06-02	0
ON	ON4	ON4_72	u_con	c_rem	Recovery	2010-06-02	0
ON	ON4	ON4_73	u_con	c_con	Recovery	2010-06-02	11.1
ON	ON4	ON4_74	u_con	c_con	Recovery	2010-06-02	0
ON	ON5	ON5_25	u_rem	c_con	Recovery	2010-06-02	0
ON	ON5	ON5_88	u_rem	c_rem	Recovery	2010-06-02	0
ON	ON5	ON5_89	u_rem	c_con	Recovery	2010-06-02	0
ON	ON5	ON5_91	u_rem	c_rem	Recovery	2010-06-02	0
PG	PG1	PG1_7	u_con	c_rem	Recovery	2010-06-02	11.1
PG	PG1	PG1_8	u_con	c_con	Recovery	2010-06-02	22.2
PG	PG1	PG1_96	u_con	c_rem	Recovery	2010-06-02	0
PG	PG1	PG1_97	u_con	c_con	Recovery	2010-06-02	0
PG	PG2	PG2_10	u_rem	c_rem	Recovery	2010-06-02	0
PG	PG2	PG2_27	u_rem	c_con	Recovery	2010-06-02	22.2
PG	PG2	PG2_98	u_rem	c_rem	Recovery	2010-06-02	33.3
PG	PG2	PG2_99	u_rem	c_con	Recovery	2010-06-02	55.5
PG	PG3	PG3_0	u_con	c_con	Recovery	2010-06-02	44.4
PG	PG3	PG3_11	u_con	c_rem	Recovery	2010-06-02	44.4
PG	PG3	PG3_15	u_con	c_con	Recovery	2010-06-02	0
PG	PG3	PG3_95	u_con	c_rem	Recovery	2010-06-02	11.1
PG	PG4	PG4_28	u_rem	c_con	Recovery	2010-06-02	11.1
PG	PG4	PG4_5	u_rem	c_rem	Recovery	2010-06-02	11.1
PG	PG4	PG4_65	u_rem	c_con	Recovery	2010-06-02	0
PG	PG4	PG4_94	u_rem	c_rem	Recovery	2010-06-02	144.3
PG	PG5	PG5_2	u_rem	c_con	Recovery	2010-06-02	22.2
PG	PG5	PG5_3	u_rem	c_con	Recovery	2010-06-02	22.2
PG	PG5	PG5_92	u_rem	c_rem	Recovery	2010-06-02	44.4
PG	PG5	PG5_93	u_rem	c_rem	Recovery	2010-06-02	33.3
PG	PG6	PG6_B	u_con	c_rem	Recovery	2010-06-02	11.1
PG	PG6	PG6_D	u_con	c_con	Recovery	2010-06-02	33.3
PG	PG6	PG6_E	u_con	c_rem	Recovery	2010-06-02	22.2
PG	PG6	PG6_F	u_con	c_con	Recovery	2010-06-02	22.2
SC	SC1	SC1_54	u_rem	c_rem	Recovery	2010-06-02	0
SC	SC1	SC1_62	u_rem	c_con	Recovery	2010-06-02	0
SC	SC1	SC1_63	u_rem	c_rem	Recovery	2010-06-02	0
SC	SC1	SC1_64	u_rem	c_con	Recovery	2010-06-02	0
SC	SC4	SC4_36	u_con	c_con	Recovery	2010-06-02	0
SC	SC4	SC4_45	u_con	c_rem	Recovery	2010-06-02	0
SC	SC4	SC4_51	u_con	c_rem	Recovery	2010-06-02	0
SC	SC4	SC4_52	u_con	c_con	Recovery	2010-06-02	0
SC	SC5	SC5_34	u_con	c_con	Recovery	2010-06-02	0
SC	SC5	SC5_47	u_con	c_rem	Recovery	2010-06-02	0
SC	SC5	SC5_49	u_con	c_con	Recovery	2010-06-02	0
SC	SC5	SC5_50	u_con	c_rem	Recovery	2010-06-02	0
SC	SC6	SC6_14	u_rem	c_con	Recovery	2010-06-02	11.1
SC	SC6	SC6_18	u_rem	c_rem	Recovery	2010-06-02	0
SC	SC6	SC6_21	u_rem	c_rem	Recovery	2010-06-02	11.1
SC	SC6	SC6_33	u_rem	c_con	Recovery	2010-06-02	11.1
SC	SC7	SC7_2	u_con	c_rem	Recovery	2010-06-02	0
SC	SC7	SC7_3	u_con	c_con	Recovery	2010-06-02	0
SC	SC7	SC7_4	u_con	c_rem	Recovery	2010-06-02	0
SC	SC7	SC7_5	u_con	c_con	Recovery	2010-06-02	0
SC	SC8	SC8_37	u_rem	c_con	Recovery	2010-06-02	0
SC	SC8	SC8_38	u_rem	c_rem	Recovery	2010-06-02	0
SC	SC8	SC8_39	u_rem	c_con	Recovery	2010-06-02	0
SC	SC8	SC8_40	u_rem	c_rem	Recovery	2010-06-02	0
ON	ON0	ON0_45	u_con	c_con	Recovery	2010-08-30	0
ON	ON0	ON0_46	u_con	c_rem	Recovery	2010-08-30	11.1
ON	ON0	ON0_48	u_con	c_rem	Recovery	2010-08-30	0
ON	ON0	ON0_49	u_con	c_con	Recovery	2010-08-30	0
ON	ON1	ON1_17	u_rem	c_rem	Recovery	2010-08-30	0
ON	ON1	ON1_84	u_rem	c_con	Recovery	2010-08-30	0
ON	ON1	ON1_85	u_rem	c_rem	Recovery	2010-08-30	0
ON	ON1	ON1_86	u_rem	c_con	Recovery	2010-08-30	0
ON	ON2	ON2_43	u_con	c_rem	Recovery	2010-08-30	11.1
ON	ON2	ON2_44	u_con	c_rem	Recovery	2010-08-30	11.1
ON	ON2	ON2_82	u_con	c_con	Recovery	2010-08-30	11.1
ON	ON2	ON2_83	u_con	c_con	Recovery	2010-08-30	0
ON	ON3	ON3_16	u_rem	c_con	Recovery	2010-08-30	11.1
ON	ON3	ON3_77	u_rem	c_con	Recovery	2010-08-30	0
ON	ON3	ON3_78	u_rem	c_rem	Recovery	2010-08-30	0
ON	ON3	ON3_79	u_rem	c_rem	Recovery	2010-08-30	0
ON	ON4	ON4_71	u_con	c_rem	Recovery	2010-08-30	0
ON	ON4	ON4_72	u_con	c_rem	Recovery	2010-08-30	11.1
ON	ON4	ON4_73	u_con	c_con	Recovery	2010-08-30	0
ON	ON4	ON4_74	u_con	c_con	Recovery	2010-08-30	0
ON	ON5	ON5_25	u_rem	c_con	Recovery	2010-08-30	0
ON	ON5	ON5_88	u_rem	c_rem	Recovery	2010-08-30	0
ON	ON5	ON5_89	u_rem	c_con	Recovery	2010-08-30	0
ON	ON5	ON5_91	u_rem	c_rem	Recovery	2010-08-30	0
PG	PG1	PG1_7	u_con	c_rem	Recovery	2010-08-30	11.1
PG	PG1	PG1_8	u_con	c_con	Recovery	2010-08-30	11.1
PG	PG1	PG1_96	u_con	c_rem	Recovery	2010-08-30	11.1
PG	PG1	PG1_97	u_con	c_con	Recovery	2010-08-30	0
PG	PG2	PG2_10	u_rem	c_rem	Recovery	2010-08-30	0
PG	PG2	PG2_27	u_rem	c_con	Recovery	2010-08-30	0
PG	PG2	PG2_98	u_rem	c_rem	Recovery	2010-08-30	33.3
PG	PG2	PG2_99	u_rem	c_con	Recovery	2010-08-30	11.1
PG	PG3	PG3_0	u_con	c_con	Recovery	2010-08-30	33.3
PG	PG3	PG3_11	u_con	c_rem	Recovery	2010-08-30	44.4
PG	PG3	PG3_15	u_con	c_con	Recovery	2010-08-30	0
PG	PG3	PG3_95	u_con	c_rem	Recovery	2010-08-30	0
PG	PG4	PG4_28	u_rem	c_con	Recovery	2010-08-30	66.6
PG	PG4	PG4_5	u_rem	c_rem	Recovery	2010-08-30	66.6
PG	PG4	PG4_65	u_rem	c_con	Recovery	2010-08-30	0
PG	PG4	PG4_94	u_rem	c_rem	Recovery	2010-08-30	44.4
PG	PG5	PG5_2	u_rem	c_con	Recovery	2010-08-30	44.4
PG	PG5	PG5_3	u_rem	c_con	Recovery	2010-08-30	33.3
PG	PG5	PG5_92	u_rem	c_rem	Recovery	2010-08-30	77.7
PG	PG5	PG5_93	u_rem	c_rem	Recovery	2010-08-30	77.7
PG	PG6	PG6_B	u_con	c_rem	Recovery	2010-08-30	66.6
PG	PG6	PG6_D	u_con	c_con	Recovery	2010-08-30	44.4
PG	PG6	PG6_E	u_con	c_rem	Recovery	2010-08-30	11.1
PG	PG6	PG6_F	u_con	c_con	Recovery	2010-08-30	33.3
SC	SC1	SC1_54	u_rem	c_rem	Recovery	2010-08-30	0
SC	SC1	SC1_62	u_rem	c_con	Recovery	2010-08-30	0
SC	SC1	SC1_63	u_rem	c_rem	Recovery	2010-08-30	0
SC	SC1	SC1_64	u_rem	c_con	Recovery	2010-08-30	0
SC	SC4	SC4_36	u_con	c_con	Recovery	2010-08-30	0
SC	SC4	SC4_45	u_con	c_rem	Recovery	2010-08-30	0
SC	SC4	SC4_51	u_con	c_rem	Recovery	2010-08-30	0
SC	SC4	SC4_52	u_con	c_con	Recovery	2010-08-30	0
SC	SC5	SC5_34	u_con	c_con	Recovery	2010-08-30	11.1
SC	SC5	SC5_47	u_con	c_rem	Recovery	2010-08-30	22.2
SC	SC5	SC5_49	u_con	c_con	Recovery	2010-08-30	22.2
SC	SC5	SC5_50	u_con	c_rem	Recovery	2010-08-30	0
SC	SC6	SC6_14	u_rem	c_con	Recovery	2010-08-30	11.1
SC	SC6	SC6_18	u_rem	c_rem	Recovery	2010-08-30	0
SC	SC6	SC6_21	u_rem	c_rem	Recovery	2010-08-30	0
SC	SC6	SC6_33	u_rem	c_con	Recovery	2010-08-30	0
SC	SC7	SC7_2	u_con	c_rem	Recovery	2010-08-30	0
SC	SC7	SC7_3	u_con	c_con	Recovery	2010-08-30	0
SC	SC7	SC7_4	u_con	c_rem	Recovery	2010-08-30	0
SC	SC7	SC7_5	u_con	c_con	Recovery	2010-08-30	0
SC	SC8	SC8_37	u_rem	c_con	Recovery	2010-08-30	0
SC	SC8	SC8_38	u_rem	c_rem	Recovery	2010-08-30	0
SC	SC8	SC8_39	u_rem	c_con	Recovery	2010-08-30	11.1
SC	SC8	SC8_40	u_rem	c_rem	Recovery	2010-08-30	0
ON	ON0	ON0_45	u_con	c_con	Recovery	2010-12-04	0
ON	ON0	ON0_46	u_con	c_rem	Recovery	2010-12-04	0
ON	ON0	ON0_48	u_con	c_rem	Recovery	2010-12-04	0
ON	ON0	ON0_49	u_con	c_con	Recovery	2010-12-04	0
ON	ON1	ON1_17	u_rem	c_rem	Recovery	2010-12-04	0
ON	ON1	ON1_84	u_rem	c_con	Recovery	2010-12-04	0
ON	ON1	ON1_85	u_rem	c_rem	Recovery	2010-12-04	0
ON	ON1	ON1_86	u_rem	c_con	Recovery	2010-12-04	0
ON	ON2	ON2_43	u_con	c_rem	Recovery	2010-12-04	11.1
ON	ON2	ON2_44	u_con	c_rem	Recovery	2010-12-04	22.2
ON	ON2	ON2_82	u_con	c_con	Recovery	2010-12-04	0
ON	ON2	ON2_83	u_con	c_con	Recovery	2010-12-04	33.3
ON	ON3	ON3_16	u_rem	c_con	Recovery	2010-12-04	11.1
ON	ON3	ON3_77	u_rem	c_con	Recovery	2010-12-04	11.1
ON	ON3	ON3_78	u_rem	c_rem	Recovery	2010-12-04	0
ON	ON3	ON3_79	u_rem	c_rem	Recovery	2010-12-04	0
ON	ON4	ON4_71	u_con	c_rem	Recovery	2010-12-04	0
ON	ON4	ON4_72	u_con	c_rem	Recovery	2010-12-04	0
ON	ON4	ON4_73	u_con	c_con	Recovery	2010-12-04	0
ON	ON4	ON4_74	u_con	c_con	Recovery	2010-12-04	0
ON	ON5	ON5_25	u_rem	c_con	Recovery	2010-12-04	0
ON	ON5	ON5_88	u_rem	c_rem	Recovery	2010-12-04	0
ON	ON5	ON5_89	u_rem	c_con	Recovery	2010-12-04	0
ON	ON5	ON5_91	u_rem	c_rem	Recovery	2010-12-04	0
PG	PG1	PG1_7	u_con	c_rem	Recovery	2010-12-04	11.1
PG	PG1	PG1_8	u_con	c_con	Recovery	2010-12-04	11.1
PG	PG1	PG1_96	u_con	c_rem	Recovery	2010-12-04	22.2
PG	PG1	PG1_97	u_con	c_con	Recovery	2010-12-04	0
PG	PG2	PG2_10	u_rem	c_rem	Recovery	2010-12-04	0
PG	PG2	PG2_27	u_rem	c_con	Recovery	2010-12-04	0
PG	PG2	PG2_98	u_rem	c_rem	Recovery	2010-12-04	33.3
PG	PG2	PG2_99	u_rem	c_con	Recovery	2010-12-04	11.1
PG	PG3	PG3_0	u_con	c_con	Recovery	2010-12-04	11.1
PG	PG3	PG3_11	u_con	c_rem	Recovery	2010-12-04	33.3
PG	PG3	PG3_15	u_con	c_con	Recovery	2010-12-04	0
PG	PG3	PG3_95	u_con	c_rem	Recovery	2010-12-04	0
PG	PG4	PG4_28	u_rem	c_con	Recovery	2010-12-04	33.3
PG	PG4	PG4_5	u_rem	c_rem	Recovery	2010-12-04	33.3
PG	PG4	PG4_65	u_rem	c_con	Recovery	2010-12-04	0
PG	PG4	PG4_94	u_rem	c_rem	Recovery	2010-12-04	33.3
PG	PG5	PG5_2	u_rem	c_con	Recovery	2010-12-04	44.4
PG	PG5	PG5_3	u_rem	c_con	Recovery	2010-12-04	22.2
PG	PG5	PG5_92	u_rem	c_rem	Recovery	2010-12-04	155.4
PG	PG5	PG5_93	u_rem	c_rem	Recovery	2010-12-04	44.4
PG	PG6	PG6_B	u_con	c_rem	Recovery	2010-12-04	55.5
PG	PG6	PG6_D	u_con	c_con	Recovery	2010-12-04	22.2
PG	PG6	PG6_E	u_con	c_rem	Recovery	2010-12-04	22.2
PG	PG6	PG6_F	u_con	c_con	Recovery	2010-12-04	44.4
SC	SC1	SC1_54	u_rem	c_rem	Recovery	2010-12-04	0
SC	SC1	SC1_62	u_rem	c_con	Recovery	2010-12-04	11.1
SC	SC1	SC1_63	u_rem	c_rem	Recovery	2010-12-04	0
SC	SC1	SC1_64	u_rem	c_con	Recovery	2010-12-04	0
SC	SC4	SC4_36	u_con	c_con	Recovery	2010-12-04	0
SC	SC4	SC4_45	u_con	c_rem	Recovery	2010-12-04	0
SC	SC4	SC4_51	u_con	c_rem	Recovery	2010-12-04	0
SC	SC4	SC4_52	u_con	c_con	Recovery	2010-12-04	0
SC	SC5	SC5_34	u_con	c_con	Recovery	2010-12-04	0
SC	SC5	SC5_47	u_con	c_rem	Recovery	2010-12-04	11.1
SC	SC5	SC5_49	u_con	c_con	Recovery	2010-12-04	0
SC	SC5	SC5_50	u_con	c_rem	Recovery	2010-12-04	0
SC	SC6	SC6_14	u_rem	c_con	Recovery	2010-12-04	22.2
SC	SC6	SC6_18	u_rem	c_rem	Recovery	2010-12-04	0
SC	SC6	SC6_21	u_rem	c_rem	Recovery	2010-12-04	11.1
SC	SC6	SC6_33	u_rem	c_con	Recovery	2010-12-04	11.1
SC	SC7	SC7_2	u_con	c_rem	Recovery	2010-12-04	0
SC	SC7	SC7_3	u_con	c_con	Recovery	2010-12-04	0
SC	SC7	SC7_4	u_con	c_rem	Recovery	2010-12-04	0
SC	SC7	SC7_5	u_con	c_con	Recovery	2010-12-04	0
SC	SC8	SC8_37	u_rem	c_con	Recovery	2010-12-04	0
SC	SC8	SC8_38	u_rem	c_rem	Recovery	2010-12-04	0
SC	SC8	SC8_39	u_rem	c_con	Recovery	2010-12-04	22.2
SC	SC8	SC8_40	u_rem	c_rem	Recovery	2010-12-04	0
ON	ON0	ON0_45	u_con	c_con	Recovery	2011-03-14	0
ON	ON0	ON0_46	u_con	c_rem	Recovery	2011-03-14	0
ON	ON0	ON0_48	u_con	c_rem	Recovery	2011-03-14	0
ON	ON0	ON0_49	u_con	c_con	Recovery	2011-03-14	0
ON	ON1	ON1_17	u_rem	c_rem	Recovery	2011-03-14	11.1
ON	ON1	ON1_84	u_rem	c_con	Recovery	2011-03-14	0
ON	ON1	ON1_85	u_rem	c_rem	Recovery	2011-03-14	0
ON	ON1	ON1_86	u_rem	c_con	Recovery	2011-03-14	0
ON	ON2	ON2_43	u_con	c_rem	Recovery	2011-03-14	0
ON	ON2	ON2_44	u_con	c_rem	Recovery	2011-03-14	11.1
ON	ON2	ON2_82	u_con	c_con	Recovery	2011-03-14	0
ON	ON2	ON2_83	u_con	c_con	Recovery	2011-03-14	0
ON	ON3	ON3_16	u_rem	c_con	Recovery	2011-03-14	11.1
ON	ON3	ON3_77	u_rem	c_con	Recovery	2011-03-14	0
ON	ON3	ON3_78	u_rem	c_rem	Recovery	2011-03-14	0
ON	ON3	ON3_79	u_rem	c_rem	Recovery	2011-03-14	0
ON	ON4	ON4_71	u_con	c_rem	Recovery	2011-03-14	0
ON	ON4	ON4_72	u_con	c_rem	Recovery	2011-03-14	0
ON	ON4	ON4_73	u_con	c_con	Recovery	2011-03-14	0
ON	ON4	ON4_74	u_con	c_con	Recovery	2011-03-14	0
ON	ON5	ON5_25	u_rem	c_con	Recovery	2011-03-14	0
ON	ON5	ON5_88	u_rem	c_rem	Recovery	2011-03-14	0
ON	ON5	ON5_89	u_rem	c_con	Recovery	2011-03-14	0
ON	ON5	ON5_91	u_rem	c_rem	Recovery	2011-03-14	0
PG	PG1	PG1_7	u_con	c_rem	Recovery	2011-03-14	22.2
PG	PG1	PG1_8	u_con	c_con	Recovery	2011-03-14	11.1
PG	PG1	PG1_96	u_con	c_rem	Recovery	2011-03-14	11.1
PG	PG1	PG1_97	u_con	c_con	Recovery	2011-03-14	0
PG	PG2	PG2_10	u_rem	c_rem	Recovery	2011-03-14	0
PG	PG2	PG2_27	u_rem	c_con	Recovery	2011-03-14	33.3
PG	PG2	PG2_98	u_rem	c_rem	Recovery	2011-03-14	0
PG	PG2	PG2_99	u_rem	c_con	Recovery	2011-03-14	11.1
PG	PG3	PG3_0	u_con	c_con	Recovery	2011-03-14	55.5
PG	PG3	PG3_11	u_con	c_rem	Recovery	2011-03-14	33.3
PG	PG3	PG3_15	u_con	c_con	Recovery	2011-03-14	11.1
PG	PG3	PG3_95	u_con	c_rem	Recovery	2011-03-14	0
PG	PG4	PG4_28	u_rem	c_con	Recovery	2011-03-14	22.2
PG	PG4	PG4_5	u_rem	c_rem	Recovery	2011-03-14	22.2
PG	PG4	PG4_65	u_rem	c_con	Recovery	2011-03-14	33.3
PG	PG4	PG4_94	u_rem	c_rem	Recovery	2011-03-14	22.2
PG	PG5	PG5_2	u_rem	c_con	Recovery	2011-03-14	33.3
PG	PG5	PG5_3	u_rem	c_con	Recovery	2011-03-14	77.7
PG	PG5	PG5_92	u_rem	c_rem	Recovery	2011-03-14	99.9
PG	PG5	PG5_93	u_rem	c_rem	Recovery	2011-03-14	11.1
PG	PG6	PG6_B	u_con	c_rem	Recovery	2011-03-14	66.6
PG	PG6	PG6_D	u_con	c_con	Recovery	2011-03-14	22.2
PG	PG6	PG6_E	u_con	c_rem	Recovery	2011-03-14	0
PG	PG6	PG6_F	u_con	c_con	Recovery	2011-03-14	55.5
SC	SC1	SC1_54	u_rem	c_rem	Recovery	2011-03-14	11.1
SC	SC1	SC1_62	u_rem	c_con	Recovery	2011-03-14	22.2
SC	SC1	SC1_63	u_rem	c_rem	Recovery	2011-03-14	0
SC	SC1	SC1_64	u_rem	c_con	Recovery	2011-03-14	11.1
SC	SC4	SC4_36	u_con	c_con	Recovery	2011-03-14	0
SC	SC4	SC4_45	u_con	c_rem	Recovery	2011-03-14	0
SC	SC4	SC4_51	u_con	c_rem	Recovery	2011-03-14	0
SC	SC4	SC4_52	u_con	c_con	Recovery	2011-03-14	0
SC	SC5	SC5_34	u_con	c_con	Recovery	2011-03-14	0
SC	SC5	SC5_47	u_con	c_rem	Recovery	2011-03-14	0
SC	SC5	SC5_49	u_con	c_con	Recovery	2011-03-14	0
SC	SC5	SC5_50	u_con	c_rem	Recovery	2011-03-14	0
SC	SC6	SC6_14	u_rem	c_con	Recovery	2011-03-14	0
SC	SC6	SC6_18	u_rem	c_rem	Recovery	2011-03-14	0
SC	SC6	SC6_21	u_rem	c_rem	Recovery	2011-03-14	0
SC	SC6	SC6_33	u_rem	c_con	Recovery	2011-03-14	0
SC	SC7	SC7_2	u_con	c_rem	Recovery	2011-03-14	0
SC	SC7	SC7_3	u_con	c_con	Recovery	2011-03-14	11.1
SC	SC7	SC7_4	u_con	c_rem	Recovery	2011-03-14	0
SC	SC7	SC7_5	u_con	c_con	Recovery	2011-03-14	0
SC	SC8	SC8_37	u_rem	c_con	Recovery	2011-03-14	0
SC	SC8	SC8_38	u_rem	c_rem	Recovery	2011-03-14	11.1
SC	SC8	SC8_39	u_rem	c_con	Recovery	2011-03-14	33.3
SC	SC8	SC8_40	u_rem	c_rem	Recovery	2011-03-14	0

## Sheet: percent cover time series
site	transect	quad	urch	chit	period	date	invertebrate	macroalgae
ON	ON0	ON0_45	u_con	c_con	Before	2008-03-27	19.5106	0.436967
ON	ON0	ON0_46	u_con	c_rem	Before	2008-03-27	30.1388	0
ON	ON0	ON0_48	u_con	c_rem	Before	2008-03-27	25.8229	1.02067
ON	ON0	ON0_49	u_con	c_con	Before	2008-03-27	18.5874	0.495663
ON	ON1	ON1_17	u_rem	c_rem	Before	2008-03-27	12.6335	0
ON	ON1	ON1_84	u_rem	c_con	Before	2008-03-27	19.4561	0.488145
ON	ON1	ON1_85	u_rem	c_rem	Before	2008-03-27	10.7921	0
ON	ON1	ON1_86	u_rem	c_con	Before	2008-03-27	55.7649	0
ON	ON2	ON2_43	u_con	c_rem	Before	2008-03-27	14.3174	0.886525
ON	ON2	ON2_44	u_con	c_rem	Before	2008-03-27	21.4373	1.46163
ON	ON2	ON2_82	u_con	c_con	Before	2008-03-27	43.5494	0
ON	ON2	ON2_83	u_con	c_con	Before	2008-03-27	16.3667	0
ON	ON3	ON3_16	u_rem	c_con	Before	2008-03-27	42.4586	0
ON	ON3	ON3_77	u_rem	c_con	Before	2008-03-27	38.9872	0
ON	ON3	ON3_78	u_rem	c_rem	Before	2008-03-27	28.2535	0.618238
ON	ON3	ON3_79	u_rem	c_rem	Before	2008-03-27	47.831	0
ON	ON4	ON4_71	u_con	c_rem	Before	2008-03-27	31.9158	0
ON	ON4	ON4_72	u_con	c_rem	Before	2008-03-27	42.5096	0.481696
ON	ON4	ON4_73	u_con	c_con	Before	2008-03-27	39.0013	0.0224921
ON	ON4	ON4_74	u_con	c_con	Before	2008-03-27	44.1632	1.89238
ON	ON5	ON5_25	u_rem	c_con	Before	2008-03-27	15.7858	2.40018
ON	ON5	ON5_88	u_rem	c_rem	Before	2008-03-27	36.3189	0
ON	ON5	ON5_89	u_rem	c_con	Before	2008-03-27	23.3805	0.0248201
ON	ON5	ON5_91	u_rem	c_rem	Before	2008-03-27	39.8551	0.0268384
PG	PG1	PG1_7	u_con	c_rem	Before	2008-03-27	26.7899	37.9327
PG	PG1	PG1_8	u_con	c_con	Before	2008-03-27	5.09468	36.1812
PG	PG1	PG1_96	u_con	c_rem	Before	2008-03-27	24.5834	5.4782
PG	PG1	PG1_97	u_con	c_con	Before	2008-03-27	39.3536	4.07106
PG	PG2	PG2_10	u_rem	c_rem	Before	2008-03-27	29.2657	5.93952
PG	PG2	PG2_27	u_rem	c_con	Before	2008-03-27	38.5023	0.506912
PG	PG2	PG2_98	u_rem	c_rem	Before	2008-03-27	21.7604	2.71665
PG	PG2	PG2_99	u_rem	c_con	Before	2008-03-27	30.6713	2.15843
PG	PG3	PG3_0	u_con	c_con	Before	2008-03-27	9.72851	3.61991
PG	PG3	PG3_11	u_con	c_rem	Before	2008-03-27	3.48006	0.921871
PG	PG3	PG3_15	u_con	c_con	Before	2008-03-27	30.3633	3.67832
PG	PG3	PG3_95	u_con	c_rem	Before	2008-03-27	33.6583	3.98848
PG	PG4	PG4_28	u_rem	c_con	Before	2008-03-27	12.0345	2.46609
PG	PG4	PG4_5	u_rem	c_rem	Before	2008-03-27	13.6329	0
PG	PG4	PG4_65	u_rem	c_con	Before	2008-03-27	27.872	3.83637
PG	PG4	PG4_94	u_rem	c_rem	Before	2008-03-27	11.8354	1.60299
PG	PG5	PG5_2	u_rem	c_con	Before	2008-03-27	38.5407	0.895255
PG	PG5	PG5_3	u_rem	c_con	Before	2008-03-27	36.5927	6.06855
PG	PG5	PG5_92	u_rem	c_rem	Before	2008-03-27	7.64706	0
PG	PG5	PG5_93	u_rem	c_rem	Before	2008-03-27	47.205	2.07039
PG	PG6	PG6_B	u_con	c_rem	Before	2008-03-27	27.961	0
PG	PG6	PG6_D	u_con	c_con	Before	2008-03-27	40.7995	0.434499
PG	PG6	PG6_E	u_con	c_rem	Before	2008-03-27	38.7733	0
PG	PG6	PG6_F	u_con	c_con	Before	2008-03-27	43.987	0.0203832
SC	SC1	SC1_54	u_rem	c_rem	Before	2008-03-27	64.4374	6.36943
SC	SC1	SC1_62	u_rem	c_con	Before	2008-03-27	53.2013	10.4484
SC	SC1	SC1_63	u_rem	c_rem	Before	2008-03-27	65.4022	6.2425
SC	SC1	SC1_64	u_rem	c_con	Before	2008-03-27	13.2783	13.8585
SC	SC4	SC4_36	u_con	c_con	Before	2008-03-27	45.8848	0
SC	SC4	SC4_45	u_con	c_rem	Before	2008-03-27	66.9949	0
SC	SC4	SC4_51	u_con	c_rem	Before	2008-03-27	74.3416	0
SC	SC4	SC4_52	u_con	c_con	Before	2008-03-27	69.5503	0
SC	SC5	SC5_34	u_con	c_con	Before	2008-03-27	45.2678	7.86885
SC	SC5	SC5_47	u_con	c_rem	Before	2008-03-27	27.3164	14.4231
SC	SC5	SC5_49	u_con	c_con	Before	2008-03-27	43.6119	7.22863
SC	SC5	SC5_50	u_con	c_rem	Before	2008-03-27	51.9449	8.89086
SC	SC6	SC6_14	u_rem	c_con	Before	2008-03-27	5.58909	1.78851
SC	SC6	SC6_18	u_rem	c_rem	Before	2008-03-27	42.1397	6.00437
SC	SC6	SC6_21	u_rem	c_rem	Before	2008-03-27	42.4936	0.508906
SC	SC6	SC6_33	u_rem	c_con	Before	2008-03-27	6.07348	7.22022
SC	SC7	SC7_2	u_con	c_rem	Before	2008-03-27	37.2175	1.31666
SC	SC7	SC7_3	u_con	c_con	Before	2008-03-27	50.0983	0
SC	SC7	SC7_4	u_con	c_rem	Before	2008-03-27	20.073	0.429369
SC	SC7	SC7_5	u_con	c_con	Before	2008-03-27	28.8383	0.022779
SC	SC8	SC8_37	u_rem	c_con	Before	2008-03-27	46.7174	0
SC	SC8	SC8_38	u_rem	c_rem	Before	2008-03-27	70.1654	0
SC	SC8	SC8_39	u_rem	c_con	Before	2008-03-27	33.6451	3.40064
SC	SC8	SC8_40	u_rem	c_rem	Before	2008-03-27	82.0296	0
ON	ON0	ON0_45	u_con	c_con	Before	2008-07-27	47.9899	37.3382
ON	ON0	ON0_46	u_con	c_rem	Before	2008-07-27	49.7063	27.1976
ON	ON0	ON0_48	u_con	c_rem	Before	2008-07-27	38.3797	48.8928
ON	ON0	ON0_49	u_con	c_con	Before	2008-07-27	57.8773	17.137
ON	ON1	ON1_17	u_rem	c_rem	Before	2008-07-27	23.2829	1.51188
ON	ON1	ON1_84	u_rem	c_con	Before	2008-07-27	49.4593	43.7109
ON	ON1	ON1_85	u_rem	c_rem	Before	2008-07-27	55.6272	34.7465
ON	ON1	ON1_86	u_rem	c_con	Before	2008-07-27	47.3329	0
ON	ON2	ON2_43	u_con	c_rem	Before	2008-07-27	12.9078	14.8391
ON	ON2	ON2_44	u_con	c_rem	Before	2008-07-27	21.8899	2.66815
ON	ON2	ON2_82	u_con	c_con	Before	2008-07-27	49.3244	0
ON	ON2	ON2_83	u_con	c_con	Before	2008-07-27	15.1519	0
ON	ON3	ON3_16	u_rem	c_con	Before	2008-07-27	55.4785	0
ON	ON3	ON3_77	u_rem	c_con	Before	2008-07-27	52.8706	0
ON	ON3	ON3_78	u_rem	c_rem	Before	2008-07-27	48.8501	0.924535
ON	ON3	ON3_79	u_rem	c_rem	Before	2008-07-27	61.3749	5.31485
ON	ON4	ON4_71	u_con	c_rem	Before	2008-07-27	70.9227	1.40696
ON	ON4	ON4_72	u_con	c_rem	Before	2008-07-27	61.1062	10.4398
ON	ON4	ON4_73	u_con	c_con	Before	2008-07-27	61.7474	5.65095
ON	ON4	ON4_74	u_con	c_con	Before	2008-07-27	70.2092	12.0431
ON	ON5	ON5_25	u_rem	c_con	Before	2008-07-27	83.5841	15.1531
ON	ON5	ON5_88	u_rem	c_rem	Before	2008-07-27	78.9702	4.98645
ON	ON5	ON5_89	u_rem	c_con	Before	2008-07-27	92.4144	3.25098
ON	ON5	ON5_91	u_rem	c_rem	Before	2008-07-27	75.0192	12.9174
PG	PG1	PG1_7	u_con	c_rem	Before	2008-07-27	35.6247	48.2895
PG	PG1	PG1_8	u_con	c_con	Before	2008-07-27	32.266	24.6305
PG	PG1	PG1_96	u_con	c_rem	Before	2008-07-27	20.4631	32.8859
PG	PG1	PG1_97	u_con	c_con	Before	2008-07-27	80.5924	7.98061
PG	PG2	PG2_10	u_rem	c_rem	Before	2008-07-27	21.0208	43.941
PG	PG2	PG2_27	u_rem	c_con	Before	2008-07-27	54.8662	14.5985
PG	PG2	PG2_98	u_rem	c_rem	Before	2008-07-27	13.2482	52.2304
PG	PG2	PG2_99	u_rem	c_con	Before	2008-07-27	37.2945	24.1175
PG	PG3	PG3_0	u_con	c_con	Before	2008-07-27	4.72937	68.752
PG	PG3	PG3_11	u_con	c_rem	Before	2008-07-27	10.643	33.5282
PG	PG3	PG3_15	u_con	c_con	Before	2008-07-27	9.1482	76.7058
PG	PG3	PG3_95	u_con	c_rem	Before	2008-07-27	44.9995	29.4339
PG	PG4	PG4_28	u_rem	c_con	Before	2008-07-27	33.5797	22.9966
PG	PG4	PG4_5	u_rem	c_rem	Before	2008-07-27	13.7688	0
PG	PG4	PG4_65	u_rem	c_con	Before	2008-07-27	59.718	22.8153
PG	PG4	PG4_94	u_rem	c_rem	Before	2008-07-27	23.7541	35.3508
PG	PG5	PG5_2	u_rem	c_con	Before	2008-07-27	60.0669	18.7291
PG	PG5	PG5_3	u_rem	c_con	Before	2008-07-27	55.8279	14.8495
PG	PG5	PG5_92	u_rem	c_rem	Before	2008-07-27	5.10294	2.53111
PG	PG5	PG5_93	u_rem	c_rem	Before	2008-07-27	72.1528	10.7691
PG	PG6	PG6_B	u_con	c_rem	Before	2008-07-27	44.0283	13.9358
PG	PG6	PG6_D	u_con	c_con	Before	2008-07-27	54.9429	16.0369
PG	PG6	PG6_E	u_con	c_rem	Before	2008-07-27	39.0077	3.20787
PG	PG6	PG6_F	u_con	c_con	Before	2008-07-27	72.9006	1.51696
SC	SC1	SC1_54	u_rem	c_rem	Before	2008-07-27	71.9838	15.1267
SC	SC1	SC1_62	u_rem	c_con	Before	2008-07-27	53.9559	26.2166
SC	SC1	SC1_63	u_rem	c_rem	Before	2008-07-27	52.3342	21.9946
SC	SC1	SC1_64	u_rem	c_con	Before	2008-07-27	28.7533	35.2589
SC	SC4	SC4_36	u_con	c_con	Before	2008-07-27	92.6961	2.65193
SC	SC4	SC4_45	u_con	c_rem	Before	2008-07-27	88.5659	1.4656
SC	SC4	SC4_51	u_con	c_rem	Before	2008-07-27	85.4578	0
SC	SC4	SC4_52	u_con	c_con	Before	2008-07-27	98.3377	0
SC	SC5	SC5_34	u_con	c_con	Before	2008-07-27	73.7034	16.6781
SC	SC5	SC5_47	u_con	c_rem	Before	2008-07-27	65.6923	20
SC	SC5	SC5_49	u_con	c_con	Before	2008-07-27	68.3648	24.8718
SC	SC5	SC5_50	u_con	c_rem	Before	2008-07-27	72.9331	23.8793
SC	SC6	SC6_14	u_rem	c_con	Before	2008-07-27	42.7439	5.94583
SC	SC6	SC6_18	u_rem	c_rem	Before	2008-07-27	54.3923	32.1276
SC	SC6	SC6_21	u_rem	c_rem	Before	2008-07-27	51.5191	4.09395
SC	SC6	SC6_33	u_rem	c_con	Before	2008-07-27	57.9852	32.5696
SC	SC7	SC7_2	u_con	c_rem	Before	2008-07-27	76.1044	0.876904
SC	SC7	SC7_3	u_con	c_con	Before	2008-07-27	62.2514	0.678119
SC	SC7	SC7_4	u_con	c_rem	Before	2008-07-27	65.6621	9.23889
SC	SC7	SC7_5	u_con	c_con	Before	2008-07-27	79.6856	6.46672
SC	SC8	SC8_37	u_rem	c_con	Before	2008-07-27	63.6988	0.672495
SC	SC8	SC8_38	u_rem	c_rem	Before	2008-07-27	80.5797	0
SC	SC8	SC8_39	u_rem	c_con	Before	2008-07-27	58.0399	5.13447
SC	SC8	SC8_40	u_rem	c_rem	Before	2008-07-27	92.691	0
ON	ON0	ON0_45	u_con	c_con	Before	2009-03-20	23.3228	0
ON	ON0	ON0_46	u_con	c_rem	Before	2009-03-20	40.0915	0
ON	ON0	ON0_48	u_con	c_rem	Before	2009-03-20	18.5597	1.03915
ON	ON0	ON0_49	u_con	c_con	Before	2009-03-20	25.7851	0
ON	ON1	ON1_17	u_rem	c_rem	Before	2009-03-20	7.0632	0.531067
ON	ON1	ON1_84	u_rem	c_con	Before	2009-03-20	19.3295	0.445576
ON	ON1	ON1_85	u_rem	c_rem	Before	2009-03-20	1.84382	0
ON	ON1	ON1_86	u_rem	c_con	Before	2009-03-20	42.1192	0
ON	ON2	ON2_43	u_con	c_rem	Before	2009-03-20	11.1322	0.949442
ON	ON2	ON2_44	u_con	c_rem	Before	2009-03-20	20.722	0.502627
ON	ON2	ON2_82	u_con	c_con	Before	2009-03-20	33.0764	0
ON	ON2	ON2_83	u_con	c_con	Before	2009-03-20	7.87677	0.0175039
ON	ON3	ON3_16	u_rem	c_con	Before	2009-03-20	46.3191	0.425532
ON	ON3	ON3_77	u_rem	c_con	Before	2009-03-20	40.2669	0.431212
ON	ON3	ON3_78	u_rem	c_rem	Before	2009-03-20	35.951	0
ON	ON3	ON3_79	u_rem	c_rem	Before	2009-03-20	42.275	0
ON	ON4	ON4_71	u_con	c_rem	Before	2009-03-20	37.4859	0
ON	ON4	ON4_72	u_con	c_rem	Before	2009-03-20	37.7844	0.850521
ON	ON4	ON4_73	u_con	c_con	Before	2009-03-20	36.4486	0.0849618
ON	ON4	ON4_74	u_con	c_con	Before	2009-03-20	45.6526	0.479407
ON	ON5	ON5_25	u_rem	c_con	Before	2009-03-20	28.0488	0.47824
ON	ON5	ON5_88	u_rem	c_rem	Before	2009-03-20	33.8036	0
ON	ON5	ON5_89	u_rem	c_con	Before	2009-03-20	17.469	0.457417
ON	ON5	ON5_91	u_rem	c_rem	Before	2009-03-20	35.6665	0
PG	PG1	PG1_7	u_con	c_rem	Before	2009-03-20	31.381	14.2662
PG	PG1	PG1_8	u_con	c_con	Before	2009-03-20	21.3522	14.9396
PG	PG1	PG1_96	u_con	c_rem	Before	2009-03-20	33.2764	9.42383
PG	PG1	PG1_97	u_con	c_con	Before	2009-03-20	22.5238	3.00807
PG	PG2	PG2_10	u_rem	c_rem	Before	2009-03-20	25.1775	0.54615
PG	PG2	PG2_27	u_rem	c_con	Before	2009-03-20	36.5029	0.850883
PG	PG2	PG2_98	u_rem	c_rem	Before	2009-03-20	16.1101	1.60299
PG	PG2	PG2_99	u_rem	c_con	Before	2009-03-20	38.3459	2.19119
PG	PG3	PG3_0	u_con	c_con	Before	2009-03-20	15.8017	6.71314
PG	PG3	PG3_11	u_con	c_rem	Before	2009-03-20	10.4691	2.83874
PG	PG3	PG3_15	u_con	c_con	Before	2009-03-20	16.0442	6.27999
PG	PG3	PG3_95	u_con	c_rem	Before	2009-03-20	33.7731	1.96928
PG	PG4	PG4_28	u_rem	c_con	Before	2009-03-20	21.4495	2.58716
PG	PG4	PG4_5	u_rem	c_rem	Before	2009-03-20	13.7235	0
PG	PG4	PG4_65	u_rem	c_con	Before	2009-03-20	24.9488	0.450635
PG	PG4	PG4_94	u_rem	c_rem	Before	2009-03-20	28.291	2.61712
PG	PG5	PG5_2	u_rem	c_con	Before	2009-03-20	25.9194	1.98482
PG	PG5	PG5_3	u_rem	c_con	Before	2009-03-20	32.741	3.21956
PG	PG5	PG5_92	u_rem	c_rem	Before	2009-03-20	11.2195	0
PG	PG5	PG5_93	u_rem	c_rem	Before	2009-03-20	41.3093	4.51467
PG	PG6	PG6_B	u_con	c_rem	Before	2009-03-20	19.7232	0.447792
PG	PG6	PG6_D	u_con	c_con	Before	2009-03-20	45.021	2.8518
PG	PG6	PG6_E	u_con	c_rem	Before	2009-03-20	30.9926	0
PG	PG6	PG6_F	u_con	c_con	Before	2009-03-20	40.6706	0
SC	SC1	SC1_54	u_rem	c_rem	Before	2009-03-20	72.3772	4.24967
SC	SC1	SC1_62	u_rem	c_con	Before	2009-03-20	53.7574	9.14833
SC	SC1	SC1_63	u_rem	c_rem	Before	2009-03-20	71.5998	4.91683
SC	SC1	SC1_64	u_rem	c_con	Before	2009-03-20	21.6928	10.7428
SC	SC4	SC4_36	u_con	c_con	Before	2009-03-20	58.1247	0.981836
SC	SC4	SC4_45	u_con	c_rem	Before	2009-03-20	64.387	0
SC	SC4	SC4_51	u_con	c_rem	Before	2009-03-20	74.3416	0
SC	SC4	SC4_52	u_con	c_con	Before	2009-03-20	56.0397	0
SC	SC5	SC5_34	u_con	c_con	Before	2009-03-20	40.3716	6.01278
SC	SC5	SC5_47	u_con	c_rem	Before	2009-03-20	37.1646	12.9919
SC	SC5	SC5_49	u_con	c_con	Before	2009-03-20	42.45	11.9513
SC	SC5	SC5_50	u_con	c_rem	Before	2009-03-20	53.9372	11.1353
SC	SC6	SC6_14	u_rem	c_con	Before	2009-03-20	5.21485	0
SC	SC6	SC6_18	u_rem	c_rem	Before	2009-03-20	33.4038	1.05708
SC	SC6	SC6_21	u_rem	c_rem	Before	2009-03-20	43.6838	0
SC	SC6	SC6_33	u_rem	c_con	Before	2009-03-20	14.5828	12.6612
SC	SC7	SC7_2	u_con	c_rem	Before	2009-03-20	45.9095	0
SC	SC7	SC7_3	u_con	c_con	Before	2009-03-20	39.6926	0
SC	SC7	SC7_4	u_con	c_rem	Before	2009-03-20	26.1926	0
SC	SC7	SC7_5	u_con	c_con	Before	2009-03-20	26.9151	0
SC	SC8	SC8_37	u_rem	c_con	Before	2009-03-20	50.9932	0
SC	SC8	SC8_38	u_rem	c_rem	Before	2009-03-20	62.788	0
SC	SC8	SC8_39	u_rem	c_con	Before	2009-03-20	26.0205	0.912201
SC	SC8	SC8_40	u_rem	c_rem	Before	2009-03-20	81.4714	0
ON	ON0	ON0_45	u_con	c_con	During	2009-05-02	24.5414	15.8651
ON	ON0	ON0_46	u_con	c_rem	During	2009-05-02	41.2066	2.07265
ON	ON0	ON0_48	u_con	c_rem	During	2009-05-02	14.6365	32.7395
ON	ON0	ON0_49	u_con	c_con	During	2009-05-02	30.525	8.81563
ON	ON1	ON1_17	u_rem	c_rem	During	2009-05-02	14.9794	1.17486
ON	ON1	ON1_84	u_rem	c_con	During	2009-05-02	14.1787	22.2107
ON	ON1	ON1_85	u_rem	c_rem	During	2009-05-02	10.7321	16.5837
ON	ON1	ON1_86	u_rem	c_con	During	2009-05-02	49.8435	0.459003
ON	ON2	ON2_43	u_con	c_rem	During	2009-05-02	23.9234	5.03651
ON	ON2	ON2_44	u_con	c_rem	During	2009-05-02	19.2693	0
ON	ON2	ON2_82	u_con	c_con	During	2009-05-02	39.6701	0.0206186
ON	ON2	ON2_83	u_con	c_con	During	2009-05-02	8.59519	0
ON	ON3	ON3_16	u_rem	c_con	During	2009-05-02	43.3528	0
ON	ON3	ON3_77	u_rem	c_con	During	2009-05-02	45.6044	0.407
ON	ON3	ON3_78	u_rem	c_rem	During	2009-05-02	39.7981	0
ON	ON3	ON3_79	u_rem	c_rem	During	2009-05-02	36.9058	2.22271
ON	ON4	ON4_71	u_con	c_rem	During	2009-05-02	28.9517	0.4095
ON	ON4	ON4_72	u_con	c_rem	During	2009-05-02	38.7201	1.25557
ON	ON4	ON4_73	u_con	c_con	During	2009-05-02	32.1787	2.1595
ON	ON4	ON4_74	u_con	c_con	During	2009-05-02	39.9788	6.45503
ON	ON5	ON5_25	u_rem	c_con	During	2009-05-02	24.8626	6.49675
ON	ON5	ON5_88	u_rem	c_rem	During	2009-05-02	32.8568	9.19881
ON	ON5	ON5_89	u_rem	c_con	During	2009-05-02	26.7898	3.38022
ON	ON5	ON5_91	u_rem	c_rem	During	2009-05-02	23.946	5.83593
PG	PG1	PG1_7	u_con	c_rem	During	2009-05-02	22.4519	21.1367
PG	PG1	PG1_8	u_con	c_con	During	2009-05-02	15.1243	16.1832
PG	PG1	PG1_96	u_con	c_rem	During	2009-05-02	14.7317	17.6616
PG	PG1	PG1_97	u_con	c_con	During	2009-05-02	17.0045	10.3829
PG	PG2	PG2_10	u_rem	c_rem	During	2009-05-02	9.78338	0.0476077
PG	PG2	PG2_27	u_rem	c_con	During	2009-05-02	12.2004	3.49816
PG	PG2	PG2_98	u_rem	c_rem	During	2009-05-02	5.08827	0.872274
PG	PG2	PG2_99	u_rem	c_con	During	2009-05-02	17.2194	7.29214
PG	PG3	PG3_0	u_con	c_con	During	2009-05-02	7.97662	6.41147
PG	PG3	PG3_11	u_con	c_rem	During	2009-05-02	7.20461	3.72581
PG	PG3	PG3_15	u_con	c_con	During	2009-05-02	8.96126	0.809404
PG	PG3	PG3_95	u_con	c_rem	During	2009-05-02	14.1559	1.23183
PG	PG4	PG4_28	u_rem	c_con	During	2009-05-02	20.5293	7.97732
PG	PG4	PG4_5	u_rem	c_rem	During	2009-05-02	26.7833	1.21831
PG	PG4	PG4_65	u_rem	c_con	During	2009-05-02	21.4205	7.14017
PG	PG4	PG4_94	u_rem	c_rem	During	2009-05-02	13.1008	4.10095
PG	PG5	PG5_2	u_rem	c_con	During	2009-05-02	10.7698	7.86664
PG	PG5	PG5_3	u_rem	c_con	During	2009-05-02	31.6487	3.48554
PG	PG5	PG5_92	u_rem	c_rem	During	2009-05-02	9.59471	3.39123
PG	PG5	PG5_93	u_rem	c_rem	During	2009-05-02	37.183	3.51151
PG	PG6	PG6_B	u_con	c_rem	During	2009-05-02	10.6103	1.99442
PG	PG6	PG6_D	u_con	c_con	During	2009-05-02	31.1354	1.88066
PG	PG6	PG6_E	u_con	c_rem	During	2009-05-02	24.9585	1.42349
PG	PG6	PG6_F	u_con	c_con	During	2009-05-02	33.9553	0.0230362
SC	SC1	SC1_54	u_rem	c_rem	During	2009-05-02	57.9319	14.1847
SC	SC1	SC1_62	u_rem	c_con	During	2009-05-02	40.2064	26.8116
SC	SC1	SC1_63	u_rem	c_rem	During	2009-05-02	46.0384	17.3993
SC	SC1	SC1_64	u_rem	c_con	During	2009-05-02	9.38239	33.1143
SC	SC4	SC4_36	u_con	c_con	During	2009-05-02	54.8117	0.0523013
SC	SC4	SC4_45	u_con	c_rem	During	2009-05-02	63.1095	0
SC	SC4	SC4_51	u_con	c_rem	During	2009-05-02	56.9993	0
SC	SC4	SC4_52	u_con	c_con	During	2009-05-02	57.975	0
SC	SC5	SC5_34	u_con	c_con	During	2009-05-02	49.5034	7.1066
SC	SC5	SC5_47	u_con	c_rem	During	2009-05-02	36.1923	13.7978
SC	SC5	SC5_49	u_con	c_con	During	2009-05-02	48.0927	16.4797
SC	SC5	SC5_50	u_con	c_rem	During	2009-05-02	46.2693	21.7833
SC	SC6	SC6_14	u_rem	c_con	During	2009-05-02	3.56759	0.902644
SC	SC6	SC6_18	u_rem	c_rem	During	2009-05-02	15.3623	22.7295
SC	SC6	SC6_21	u_rem	c_rem	During	2009-05-02	37.2093	0
SC	SC6	SC6_33	u_rem	c_con	During	2009-05-02	11.0848	2.83621
SC	SC7	SC7_2	u_con	c_rem	During	2009-05-02	46.0188	2.40558
SC	SC7	SC7_3	u_con	c_con	During	2009-05-02	42.0394	0.463499
SC	SC7	SC7_4	u_con	c_rem	During	2009-05-02	17.5518	1.80018
SC	SC7	SC7_5	u_con	c_con	During	2009-05-02	25.5528	0.501482
SC	SC8	SC8_37	u_rem	c_con	During	2009-05-02	45.4741	0
SC	SC8	SC8_38	u_rem	c_rem	During	2009-05-02	55.6962	0
SC	SC8	SC8_39	u_rem	c_con	During	2009-05-02	22.1341	12.3081
SC	SC8	SC8_40	u_rem	c_rem	During	2009-05-02	65.8145	0.501253
ON	ON0	ON0_45	u_con	c_con	During	2009-09-23	78.7097	9.03226
ON	ON0	ON0_46	u_con	c_rem	During	2009-09-23	85.2459	7.10383
ON	ON0	ON0_48	u_con	c_rem	During	2009-09-23	46.5698	7.55986
ON	ON0	ON0_49	u_con	c_con	During	2009-09-23	48.4346	7.1028
ON	ON1	ON1_17	u_rem	c_rem	During	2009-09-23	41.0318	2.67741
ON	ON1	ON1_84	u_rem	c_con	During	2009-09-23	50.2857	0.52381
ON	ON1	ON1_85	u_rem	c_rem	During	2009-09-23	30.3063	4.80122
ON	ON1	ON1_86	u_rem	c_con	During	2009-09-23	72.6943	0.484144
ON	ON2	ON2_43	u_con	c_rem	During	2009-09-23	48.4601	2.51414
ON	ON2	ON2_44	u_con	c_rem	During	2009-09-23	23.4286	3.42857
ON	ON2	ON2_82	u_con	c_con	During	2009-09-23	45.9005	0
ON	ON2	ON2_83	u_con	c_con	During	2009-09-23	24.875	0.833333
ON	ON3	ON3_16	u_rem	c_con	During	2009-09-23	55.537	0.417886
ON	ON3	ON3_77	u_rem	c_con	During	2009-09-23	48.5735	1.45375
ON	ON3	ON3_78	u_rem	c_rem	During	2009-09-23	64.6815	2.01144
ON	ON3	ON3_79	u_rem	c_rem	During	2009-09-23	57.306	5.17362
ON	ON4	ON4_71	u_con	c_rem	During	2009-09-23	77.8409	2.84091
ON	ON4	ON4_72	u_con	c_rem	During	2009-09-23	74.3521	2.67165
ON	ON4	ON4_73	u_con	c_con	During	2009-09-23	72.3692	2.93945
ON	ON4	ON4_74	u_con	c_con	During	2009-09-23	76.5714	5.71429
ON	ON5	ON5_25	u_rem	c_con	During	2009-09-23	30.1818	11.4286
ON	ON5	ON5_88	u_rem	c_rem	During	2009-09-23	48.9133	11.746
ON	ON5	ON5_89	u_rem	c_con	During	2009-09-23	39.174	4.82215
ON	ON5	ON5_91	u_rem	c_rem	During	2009-09-23	35.9571	19.0964
PG	PG1	PG1_7	u_con	c_rem	During	2009-09-23	57.6293	22.6986
PG	PG1	PG1_8	u_con	c_con	During	2009-09-23	26.9597	19.9109
PG	PG1	PG1_96	u_con	c_rem	During	2009-09-23	26.9251	34.677
PG	PG1	PG1_97	u_con	c_con	During	2009-09-23	67.8747	20.7093
PG	PG2	PG2_10	u_rem	c_rem	During	2009-09-23	19.8971	21.5633
PG	PG2	PG2_27	u_rem	c_con	During	2009-09-23	30.1862	11.148
PG	PG2	PG2_98	u_rem	c_rem	During	2009-09-23	9.51609	29.1966
PG	PG2	PG2_99	u_rem	c_con	During	2009-09-23	37.6525	22.5777
PG	PG3	PG3_0	u_con	c_con	During	2009-09-23	14.1262	11.593
PG	PG3	PG3_11	u_con	c_rem	During	2009-09-23	13.7969	11.5894
PG	PG3	PG3_15	u_con	c_con	During	2009-09-23	38.8769	44.4307
PG	PG3	PG3_95	u_con	c_rem	During	2009-09-23	57.6988	18.0485
PG	PG4	PG4_28	u_rem	c_con	During	2009-09-23	36.4622	15.9509
PG	PG4	PG4_5	u_rem	c_rem	During	2009-09-23	62.7498	15.6475
PG	PG4	PG4_65	u_rem	c_con	During	2009-09-23	40.1476	7.57603
PG	PG4	PG4_94	u_rem	c_rem	During	2009-09-23	27.134	21.6686
PG	PG5	PG5_2	u_rem	c_con	During	2009-09-23	12.01	5.00793
PG	PG5	PG5_3	u_rem	c_con	During	2009-09-23	48.9822	6.57943
PG	PG5	PG5_92	u_rem	c_rem	During	2009-09-23	8.86764	19.6044
PG	PG5	PG5_93	u_rem	c_rem	During	2009-09-23	46.1241	2.21172
PG	PG6	PG6_B	u_con	c_rem	During	2009-09-23	39.4296	21.1702
PG	PG6	PG6_D	u_con	c_con	During	2009-09-23	54.9972	16.1022
PG	PG6	PG6_E	u_con	c_rem	During	2009-09-23	36.9942	31.7919
PG	PG6	PG6_F	u_con	c_con	During	2009-09-23	51.4747	11.7275
SC	SC1	SC1_54	u_rem	c_rem	During	2009-09-23	59.6411	22.3402
SC	SC1	SC1_62	u_rem	c_con	During	2009-09-23	46.4017	30.5439
SC	SC1	SC1_63	u_rem	c_rem	During	2009-09-23	62.1897	21.364
SC	SC1	SC1_64	u_rem	c_con	During	2009-09-23	30.8075	28.7611
SC	SC4	SC4_36	u_con	c_con	During	2009-09-23	77.9741	1.99104
SC	SC4	SC4_45	u_con	c_rem	During	2009-09-23	86.9157	0
SC	SC4	SC4_51	u_con	c_rem	During	2009-09-23	74.5228	0
SC	SC4	SC4_52	u_con	c_con	During	2009-09-23	95.7806	0
SC	SC5	SC5_34	u_con	c_con	During	2009-09-23	71.0651	3.49214
SC	SC5	SC5_47	u_con	c_rem	During	2009-09-23	60.8651	13.9032
SC	SC5	SC5_49	u_con	c_con	During	2009-09-23	73.4582	16.6537
SC	SC5	SC5_50	u_con	c_rem	During	2009-09-23	58.7305	12.2205
SC	SC6	SC6_14	u_rem	c_con	During	2009-09-23	10.2017	9.42777
SC	SC6	SC6_18	u_rem	c_rem	During	2009-09-23	39.9645	9.16011
SC	SC6	SC6_21	u_rem	c_rem	During	2009-09-23	51.0032	1.36799
SC	SC6	SC6_33	u_rem	c_con	During	2009-09-23	20.2236	33.8446
SC	SC7	SC7_2	u_con	c_rem	During	2009-09-23	62.1986	1.3035
SC	SC7	SC7_3	u_con	c_con	During	2009-09-23	68.8848	0.463714
SC	SC7	SC7_4	u_con	c_rem	During	2009-09-23	44.6517	0.472255
SC	SC7	SC7_5	u_con	c_con	During	2009-09-23	45.3431	0
SC	SC8	SC8_37	u_rem	c_con	During	2009-09-23	60.4091	0.529483
SC	SC8	SC8_38	u_rem	c_rem	During	2009-09-23	76.4509	0
SC	SC8	SC8_39	u_rem	c_con	During	2009-09-23	38.768	8.7998
SC	SC8	SC8_40	u_rem	c_rem	During	2009-09-23	91.3053	0
ON	ON0	ON0_45	u_con	c_con	During	2009-12-12	34.945	4.05327
ON	ON0	ON0_46	u_con	c_rem	During	2009-12-12	40.5023	0
ON	ON0	ON0_48	u_con	c_rem	During	2009-12-12	18.8814	0.485325
ON	ON0	ON0_49	u_con	c_con	During	2009-12-12	49.1244	0
ON	ON1	ON1_17	u_rem	c_rem	During	2009-12-12	26.8535	0.361664
ON	ON1	ON1_84	u_rem	c_con	During	2009-12-12	28.9825	0
ON	ON1	ON1_85	u_rem	c_rem	During	2009-12-12	22.7513	0.485009
ON	ON1	ON1_86	u_rem	c_con	During	2009-12-12	57.0156	0
ON	ON2	ON2_43	u_con	c_rem	During	2009-12-12	17.212	0.04363
ON	ON2	ON2_44	u_con	c_rem	During	2009-12-12	16.5171	0
ON	ON2	ON2_82	u_con	c_con	During	2009-12-12	40.3146	0
ON	ON2	ON2_83	u_con	c_con	During	2009-12-12	18.6667	0.0196078
ON	ON3	ON3_16	u_rem	c_con	During	2009-12-12	60.6111	0.37037
ON	ON3	ON3_77	u_rem	c_con	During	2009-12-12	44.5726	0.018305
ON	ON3	ON3_78	u_rem	c_rem	During	2009-12-12	53.9077	0
ON	ON3	ON3_79	u_rem	c_rem	During	2009-12-12	42.096	0.78064
ON	ON4	ON4_71	u_con	c_rem	During	2009-12-12	35.7246	0.020555
ON	ON4	ON4_72	u_con	c_rem	During	2009-12-12	43.6205	0
ON	ON4	ON4_73	u_con	c_con	During	2009-12-12	40.8195	2.23699
ON	ON4	ON4_74	u_con	c_con	During	2009-12-12	43.3153	0.0225836
ON	ON5	ON5_25	u_rem	c_con	During	2009-12-12	19.0625	3.57143
ON	ON5	ON5_88	u_rem	c_rem	During	2009-12-12	39.2608	1.03386
ON	ON5	ON5_89	u_rem	c_con	During	2009-12-12	26.1252	0.857265
ON	ON5	ON5_91	u_rem	c_rem	During	2009-12-12	35.062	2.34052
PG	PG1	PG1_7	u_con	c_rem	During	2009-12-12	36.0833	20.072
PG	PG1	PG1_8	u_con	c_con	During	2009-12-12	18.7774	11.0649
PG	PG1	PG1_96	u_con	c_rem	During	2009-12-12	21.7796	19.8573
PG	PG1	PG1_97	u_con	c_con	During	2009-12-12	23.0318	5.45232
PG	PG2	PG2_10	u_rem	c_rem	During	2009-12-12	28.2206	6.90419
PG	PG2	PG2_27	u_rem	c_con	During	2009-12-12	33.066	0.913547
PG	PG2	PG2_98	u_rem	c_rem	During	2009-12-12	22.338	13.3361
PG	PG2	PG2_99	u_rem	c_con	During	2009-12-12	35.6101	11.8418
PG	PG3	PG3_0	u_con	c_con	During	2009-12-12	17.7924	3.22773
PG	PG3	PG3_11	u_con	c_rem	During	2009-12-12	9.5501	1.24744
PG	PG3	PG3_15	u_con	c_con	During	2009-12-12	19.8488	0.756144
PG	PG3	PG3_95	u_con	c_rem	During	2009-12-12	40.1355	0.0387222
PG	PG4	PG4_28	u_rem	c_con	During	2009-12-12	35.4626	0.420505
PG	PG4	PG4_5	u_rem	c_rem	During	2009-12-12	68.9626	3.85027
PG	PG4	PG4_65	u_rem	c_con	During	2009-12-12	43.7659	1.47649
PG	PG4	PG4_94	u_rem	c_rem	During	2009-12-12	29.0298	0
PG	PG5	PG5_2	u_rem	c_con	During	2009-12-12	13.8484	0.422208
PG	PG5	PG5_3	u_rem	c_con	During	2009-12-12	40.5604	0
PG	PG5	PG5_92	u_rem	c_rem	During	2009-12-12	5.85153	1.31004
PG	PG5	PG5_93	u_rem	c_rem	During	2009-12-12	48.08	1.36333
PG	PG6	PG6_B	u_con	c_rem	During	2009-12-12	30.226	0
PG	PG6	PG6_D	u_con	c_con	During	2009-12-12	42.9332	0.0409668
PG	PG6	PG6_E	u_con	c_rem	During	2009-12-12	28.9012	0
PG	PG6	PG6_F	u_con	c_con	During	2009-12-12	45.1475	0.475737
SC	SC1	SC1_54	u_rem	c_rem	During	2009-12-12	61.5027	2.97594
SC	SC1	SC1_62	u_rem	c_con	During	2009-12-12	46.2	14.3451
SC	SC1	SC1_63	u_rem	c_rem	During	2009-12-12	70.5736	5.46312
SC	SC1	SC1_64	u_rem	c_con	During	2009-12-12	30.3022	10.1899
SC	SC4	SC4_36	u_con	c_con	During	2009-12-12	65.4349	0.459031
SC	SC4	SC4_45	u_con	c_rem	During	2009-12-12	75.8298	0
SC	SC4	SC4_51	u_con	c_rem	During	2009-12-12	64.459	0
SC	SC4	SC4_52	u_con	c_con	During	2009-12-12	62.5514	0
SC	SC5	SC5_34	u_con	c_con	During	2009-12-12	55.4147	2.07857
SC	SC5	SC5_47	u_con	c_rem	During	2009-12-12	40.0594	9.14851
SC	SC5	SC5_49	u_con	c_con	During	2009-12-12	47.4841	5.074
SC	SC5	SC5_50	u_con	c_rem	During	2009-12-12	62.9004	3.96935
SC	SC6	SC6_14	u_rem	c_con	During	2009-12-12	11.6301	9.34143
SC	SC6	SC6_18	u_rem	c_rem	During	2009-12-12	42.4681	1.02423
SC	SC6	SC6_21	u_rem	c_rem	During	2009-12-12	57.2246	0
SC	SC6	SC6_33	u_rem	c_con	During	2009-12-12	23.7002	20.7471
SC	SC7	SC7_2	u_con	c_rem	During	2009-12-12	50.7916	0.433745
SC	SC7	SC7_3	u_con	c_con	During	2009-12-12	52.4249	0
SC	SC7	SC7_4	u_con	c_rem	During	2009-12-12	37.2211	0
SC	SC7	SC7_5	u_con	c_con	During	2009-12-12	39.3506	0
SC	SC8	SC8_37	u_rem	c_con	During	2009-12-12	61.1926	0
SC	SC8	SC8_38	u_rem	c_rem	During	2009-12-12	80.8957	0
SC	SC8	SC8_39	u_rem	c_con	During	2009-12-12	35.8222	1.84976
SC	SC8	SC8_40	u_rem	c_rem	During	2009-12-12	87.1688	0
ON	ON0	ON0_45	u_con	c_con	During	2010-03-22	34.9546	0.504032
ON	ON0	ON0_46	u_con	c_rem	During	2010-03-22	44.2695	0
ON	ON0	ON0_48	u_con	c_rem	During	2010-03-22	18.82	3.03618
ON	ON0	ON0_49	u_con	c_con	During	2010-03-22	38.9052	0.029274
ON	ON1	ON1_17	u_rem	c_rem	During	2010-03-22	12.8123	1.06326
ON	ON1	ON1_84	u_rem	c_con	During	2010-03-22	34.5888	1.25549
ON	ON1	ON1_85	u_rem	c_rem	During	2010-03-22	9.80286	0
ON	ON1	ON1_86	u_rem	c_con	During	2010-03-22	53.4704	0
ON	ON2	ON2_43	u_con	c_rem	During	2010-03-22	13.0164	0.0207598
ON	ON2	ON2_44	u_con	c_rem	During	2010-03-22	21.9104	0.943396
ON	ON2	ON2_82	u_con	c_con	During	2010-03-22	51.0615	0
ON	ON2	ON2_83	u_con	c_con	During	2010-03-22	18.1986	0
ON	ON3	ON3_16	u_rem	c_con	During	2010-03-22	52.5941	0.445335
ON	ON3	ON3_77	u_rem	c_con	During	2010-03-22	41.4104	0.411361
ON	ON3	ON3_78	u_rem	c_rem	During	2010-03-22	59.2944	0
ON	ON3	ON3_79	u_rem	c_rem	During	2010-03-22	62.1295	0
ON	ON4	ON4_71	u_con	c_rem	During	2010-03-22	46.4577	1.5058
ON	ON4	ON4_72	u_con	c_rem	During	2010-03-22	48.0606	0.980829
ON	ON4	ON4_73	u_con	c_con	During	2010-03-22	42.8247	1.70503
ON	ON4	ON4_74	u_con	c_con	During	2010-03-22	49.3824	3.82195
ON	ON5	ON5_25	u_rem	c_con	During	2010-03-22	22.8371	2.80099
ON	ON5	ON5_88	u_rem	c_rem	During	2010-03-22	65.8613	0
ON	ON5	ON5_89	u_rem	c_con	During	2010-03-22	32.925	1.02093
ON	ON5	ON5_91	u_rem	c_rem	During	2010-03-22	62.1918	0
PG	PG1	PG1_7	u_con	c_rem	During	2010-03-22	41.8853	9.30515
PG	PG1	PG1_8	u_con	c_con	During	2010-03-22	21.0349	10.3495
PG	PG1	PG1_96	u_con	c_rem	During	2010-03-22	19.6809	13.7411
PG	PG1	PG1_97	u_con	c_con	During	2010-03-22	31.7345	4.56922
PG	PG2	PG2_10	u_rem	c_rem	During	2010-03-22	23.0709	2.0926
PG	PG2	PG2_27	u_rem	c_con	During	2010-03-22	27.0398	0.0449539
PG	PG2	PG2_98	u_rem	c_rem	During	2010-03-22	14.9876	9.38449
PG	PG2	PG2_99	u_rem	c_con	During	2010-03-22	23.0071	9.07656
PG	PG3	PG3_0	u_con	c_con	During	2010-03-22	13.5981	0.474854
PG	PG3	PG3_11	u_con	c_rem	During	2010-03-22	7.99829	1.28315
PG	PG3	PG3_15	u_con	c_con	During	2010-03-22	19.3542	0.410959
PG	PG3	PG3_95	u_con	c_rem	During	2010-03-22	31.1866	1.17096
PG	PG4	PG4_28	u_rem	c_con	During	2010-03-22	24.2724	1.591
PG	PG4	PG4_5	u_rem	c_rem	During	2010-03-22	80.6122	0.510204
PG	PG4	PG4_65	u_rem	c_con	During	2010-03-22	41.2438	1.84536
PG	PG4	PG4_94	u_rem	c_rem	During	2010-03-22	39.9895	2.6572
PG	PG5	PG5_2	u_rem	c_con	During	2010-03-22	12.8279	0
PG	PG5	PG5_3	u_rem	c_con	During	2010-03-22	28.9891	0.377216
PG	PG5	PG5_92	u_rem	c_rem	During	2010-03-22	8.65385	9.13462
PG	PG5	PG5_93	u_rem	c_rem	During	2010-03-22	34.9894	0
PG	PG6	PG6_B	u_con	c_rem	During	2010-03-22	31.7888	0.431034
PG	PG6	PG6_D	u_con	c_con	During	2010-03-22	41.7219	0
PG	PG6	PG6_E	u_con	c_rem	During	2010-03-22	28.5271	0
PG	PG6	PG6_F	u_con	c_con	During	2010-03-22	44.5852	0
SC	SC1	SC1_54	u_rem	c_rem	During	2010-03-22	75.7965	4.44554
SC	SC1	SC1_62	u_rem	c_con	During	2010-03-22	36.6877	17.968
SC	SC1	SC1_63	u_rem	c_rem	During	2010-03-22	77.0747	3.89389
SC	SC1	SC1_64	u_rem	c_con	During	2010-03-22	23.5092	10.9518
SC	SC4	SC4_36	u_con	c_con	During	2010-03-22	52.9425	0.0223764
SC	SC4	SC4_45	u_con	c_rem	During	2010-03-22	75.0389	0
SC	SC4	SC4_51	u_con	c_rem	During	2010-03-22	61.6366	0
SC	SC4	SC4_52	u_con	c_con	During	2010-03-22	69.4908	0
SC	SC5	SC5_34	u_con	c_con	During	2010-03-22	52.9398	5.46946
SC	SC5	SC5_47	u_con	c_rem	During	2010-03-22	31.3628	9.06933
SC	SC5	SC5_49	u_con	c_con	During	2010-03-22	44.6412	8.76265
SC	SC5	SC5_50	u_con	c_rem	During	2010-03-22	53.0027	9.66729
SC	SC6	SC6_14	u_rem	c_con	During	2010-03-22	10.0334	5.7334
SC	SC6	SC6_18	u_rem	c_rem	During	2010-03-22	43.3609	6.9463
SC	SC6	SC6_21	u_rem	c_rem	During	2010-03-22	68.3523	0
SC	SC6	SC6_33	u_rem	c_con	During	2010-03-22	23.1569	12.3949
SC	SC7	SC7_2	u_con	c_rem	During	2010-03-22	33.4843	0.862441
SC	SC7	SC7_3	u_con	c_con	During	2010-03-22	39.5309	0
SC	SC7	SC7_4	u_con	c_rem	During	2010-03-22	25.0227	0.476839
SC	SC7	SC7_5	u_con	c_con	During	2010-03-22	38.7342	0.460299
SC	SC8	SC8_37	u_rem	c_con	During	2010-03-22	59.0433	0
SC	SC8	SC8_38	u_rem	c_rem	During	2010-03-22	81.7499	0
SC	SC8	SC8_39	u_rem	c_con	During	2010-03-22	33.2811	5.36793
SC	SC8	SC8_40	u_rem	c_rem	During	2010-03-22	78.4324	0
ON	ON0	ON0_45	u_con	c_con	Recovery	2010-06-02	27.947	2.3932
ON	ON0	ON0_46	u_con	c_rem	Recovery	2010-06-02	42.9809	1.7992
ON	ON0	ON0_48	u_con	c_rem	Recovery	2010-06-02	31.959	14.1986
ON	ON0	ON0_49	u_con	c_con	Recovery	2010-06-02	38.4693	0.0251762
ON	ON1	ON1_17	u_rem	c_rem	Recovery	2010-06-02	21.4381	8.01425
ON	ON1	ON1_84	u_rem	c_con	Recovery	2010-06-02	43.9311	4.22092
ON	ON1	ON1_85	u_rem	c_rem	Recovery	2010-06-02	38.0746	12.8192
ON	ON1	ON1_86	u_rem	c_con	Recovery	2010-06-02	50.7684	1.02459
ON	ON2	ON2_43	u_con	c_rem	Recovery	2010-06-02	14.3873	4.58926
ON	ON2	ON2_44	u_con	c_rem	Recovery	2010-06-02	22.1823	2.69421
ON	ON2	ON2_82	u_con	c_con	Recovery	2010-06-02	42.3589	0.0211372
ON	ON2	ON2_83	u_con	c_con	Recovery	2010-06-02	15.0982	0.847984
ON	ON3	ON3_16	u_rem	c_con	Recovery	2010-06-02	50.4858	0
ON	ON3	ON3_77	u_rem	c_con	Recovery	2010-06-02	43.5364	0
ON	ON3	ON3_78	u_rem	c_rem	Recovery	2010-06-02	39.3252	0.762486
ON	ON3	ON3_79	u_rem	c_rem	Recovery	2010-06-02	40.9155	3.77537
ON	ON4	ON4_71	u_con	c_rem	Recovery	2010-06-02	30.5935	0
ON	ON4	ON4_72	u_con	c_rem	Recovery	2010-06-02	38.7916	3.0316
ON	ON4	ON4_73	u_con	c_con	Recovery	2010-06-02	36.2109	1.45028
ON	ON4	ON4_74	u_con	c_con	Recovery	2010-06-02	41.93	7.24821
ON	ON5	ON5_25	u_rem	c_con	Recovery	2010-06-02	22.9883	1.35225
ON	ON5	ON5_88	u_rem	c_rem	Recovery	2010-06-02	63.2325	0.0720461
ON	ON5	ON5_89	u_rem	c_con	Recovery	2010-06-02	30.5512	3.62205
ON	ON5	ON5_91	u_rem	c_rem	Recovery	2010-06-02	34.358	3.55352
PG	PG1	PG1_7	u_con	c_rem	Recovery	2010-06-02	30.3052	16.0871
PG	PG1	PG1_8	u_con	c_con	Recovery	2010-06-02	23.7611	18.208
PG	PG1	PG1_96	u_con	c_rem	Recovery	2010-06-02	10.8209	15
PG	PG1	PG1_97	u_con	c_con	Recovery	2010-06-02	21.7957	10.9713
PG	PG2	PG2_10	u_rem	c_rem	Recovery	2010-06-02	21.5799	1.84247
PG	PG2	PG2_27	u_rem	c_con	Recovery	2010-06-02	16.7489	4.73944
PG	PG2	PG2_98	u_rem	c_rem	Recovery	2010-06-02	14.3962	0.859476
PG	PG2	PG2_99	u_rem	c_con	Recovery	2010-06-02	21.0983	0.825764
PG	PG3	PG3_0	u_con	c_con	Recovery	2010-06-02	7.11577	11.5586
PG	PG3	PG3_11	u_con	c_rem	Recovery	2010-06-02	7.4889	2.01857
PG	PG3	PG3_15	u_con	c_con	Recovery	2010-06-02	17.1214	4.94826
PG	PG3	PG3_95	u_con	c_rem	Recovery	2010-06-02	17.7866	10.2885
PG	PG4	PG4_28	u_rem	c_con	Recovery	2010-06-02	20.9268	8.91566
PG	PG4	PG4_5	u_rem	c_rem	Recovery	2010-06-02	24.3807	0.393236
PG	PG4	PG4_65	u_rem	c_con	Recovery	2010-06-02	35.9334	9.86369
PG	PG4	PG4_94	u_rem	c_rem	Recovery	2010-06-02	13.4576	7.82852
PG	PG5	PG5_2	u_rem	c_con	Recovery	2010-06-02	15.7243	0.901104
PG	PG5	PG5_3	u_rem	c_con	Recovery	2010-06-02	31.0173	0.457894
PG	PG5	PG5_92	u_rem	c_rem	Recovery	2010-06-02	9.76547	9.30044
PG	PG5	PG5_93	u_rem	c_rem	Recovery	2010-06-02	33.75	0.491071
PG	PG6	PG6_B	u_con	c_rem	Recovery	2010-06-02	30.9833	1.43834
PG	PG6	PG6_D	u_con	c_con	Recovery	2010-06-02	38.3495	1.8724
PG	PG6	PG6_E	u_con	c_rem	Recovery	2010-06-02	35.2193	0.454442
PG	PG6	PG6_F	u_con	c_con	Recovery	2010-06-02	48.638	0.523834
SC	SC1	SC1_54	u_rem	c_rem	Recovery	2010-06-02	60.3479	9.90314
SC	SC1	SC1_62	u_rem	c_con	Recovery	2010-06-02	40.9409	19.3004
SC	SC1	SC1_63	u_rem	c_rem	Recovery	2010-06-02	66.1817	11.3068
SC	SC1	SC1_64	u_rem	c_con	Recovery	2010-06-02	18.9669	31.3853
SC	SC4	SC4_36	u_con	c_con	Recovery	2010-06-02	59.6786	0.0236351
SC	SC4	SC4_45	u_con	c_rem	Recovery	2010-06-02	72.6847	0.446329
SC	SC4	SC4_51	u_con	c_rem	Recovery	2010-06-02	68.3589	0
SC	SC4	SC4_52	u_con	c_con	Recovery	2010-06-02	58.0498	0
SC	SC5	SC5_34	u_con	c_con	Recovery	2010-06-02	57.1369	4.64056
SC	SC5	SC5_47	u_con	c_rem	Recovery	2010-06-02	40.2426	16.1949
SC	SC5	SC5_49	u_con	c_con	Recovery	2010-06-02	46.7172	10.9505
SC	SC5	SC5_50	u_con	c_rem	Recovery	2010-06-02	41.5007	6.66224
SC	SC6	SC6_14	u_rem	c_con	Recovery	2010-06-02	7.84314	24.6355
SC	SC6	SC6_18	u_rem	c_rem	Recovery	2010-06-02	33.7507	8.94454
SC	SC6	SC6_21	u_rem	c_rem	Recovery	2010-06-02	48.1664	0.492247
SC	SC6	SC6_33	u_rem	c_con	Recovery	2010-06-02	15.6067	12.1786
SC	SC7	SC7_2	u_con	c_rem	Recovery	2010-06-02	28.3888	0.88164
SC	SC7	SC7_3	u_con	c_con	Recovery	2010-06-02	40.6196	0
SC	SC7	SC7_4	u_con	c_rem	Recovery	2010-06-02	19.3499	1.73348
SC	SC7	SC7_5	u_con	c_con	Recovery	2010-06-02	21.5174	0.0210748
SC	SC8	SC8_37	u_rem	c_con	Recovery	2010-06-02	47.6357	0.931749
SC	SC8	SC8_38	u_rem	c_rem	Recovery	2010-06-02	60.2153	0
SC	SC8	SC8_39	u_rem	c_con	Recovery	2010-06-02	28.0685	14.0101
SC	SC8	SC8_40	u_rem	c_rem	Recovery	2010-06-02	74.217	0
ON	ON0	ON0_45	u_con	c_con	Recovery	2010-08-30	25.962	1.999
ON	ON0	ON0_46	u_con	c_rem	Recovery	2010-08-30	42.9384	0.473934
ON	ON0	ON0_48	u_con	c_rem	Recovery	2010-08-30	23.7684	19.807
ON	ON0	ON0_49	u_con	c_con	Recovery	2010-08-30	30.2058	6.85938
ON	ON1	ON1_17	u_rem	c_rem	Recovery	2010-08-30	30.0103	0.539568
ON	ON1	ON1_84	u_rem	c_con	Recovery	2010-08-30	27.9126	0.0242718
ON	ON1	ON1_85	u_rem	c_rem	Recovery	2010-08-30	40.8946	0
ON	ON1	ON1_86	u_rem	c_con	Recovery	2010-08-30	61.4873	0
ON	ON2	ON2_43	u_con	c_rem	Recovery	2010-08-30	12.3611	0
ON	ON2	ON2_44	u_con	c_rem	Recovery	2010-08-30	22.0025	0.519159
ON	ON2	ON2_82	u_con	c_con	Recovery	2010-08-30	54.1541	0
ON	ON2	ON2_83	u_con	c_con	Recovery	2010-08-30	27.008	0
ON	ON3	ON3_16	u_rem	c_con	Recovery	2010-08-30	67.4196	0
ON	ON3	ON3_77	u_rem	c_con	Recovery	2010-08-30	54.3207	0
ON	ON3	ON3_78	u_rem	c_rem	Recovery	2010-08-30	47.0743	1.58144
ON	ON3	ON3_79	u_rem	c_rem	Recovery	2010-08-30	48.3647	4.46231
ON	ON4	ON4_71	u_con	c_rem	Recovery	2010-08-30	46.9503	0
ON	ON4	ON4_72	u_con	c_rem	Recovery	2010-08-30	49.7229	2.66561
ON	ON4	ON4_73	u_con	c_con	Recovery	2010-08-30	53.1382	2.50558
ON	ON4	ON4_74	u_con	c_con	Recovery	2010-08-30	46.7369	6.9155
ON	ON5	ON5_25	u_rem	c_con	Recovery	2010-08-30	31.8222	7.72156
ON	ON5	ON5_88	u_rem	c_rem	Recovery	2010-08-30	75.392	1.11613
ON	ON5	ON5_89	u_rem	c_con	Recovery	2010-08-30	46.9491	2.54665
ON	ON5	ON5_91	u_rem	c_rem	Recovery	2010-08-30	34.3986	13.2227
PG	PG1	PG1_7	u_con	c_rem	Recovery	2010-08-30	36.2227	9.73564
PG	PG1	PG1_8	u_con	c_con	Recovery	2010-08-30	30.4919	11.5091
PG	PG1	PG1_96	u_con	c_rem	Recovery	2010-08-30	19.9206	13.3962
PG	PG1	PG1_97	u_con	c_con	Recovery	2010-08-30	45.2103	13.5981
PG	PG2	PG2_10	u_rem	c_rem	Recovery	2010-08-30	26.6795	9.15001
PG	PG2	PG2_27	u_rem	c_con	Recovery	2010-08-30	24.8591	5.90489
PG	PG2	PG2_98	u_rem	c_rem	Recovery	2010-08-30	17.684	6.75494
PG	PG2	PG2_99	u_rem	c_con	Recovery	2010-08-30	31.7168	8.31993
PG	PG3	PG3_0	u_con	c_con	Recovery	2010-08-30	25.7905	3.30344
PG	PG3	PG3_11	u_con	c_rem	Recovery	2010-08-30	10.7942	2.73848
PG	PG3	PG3_15	u_con	c_con	Recovery	2010-08-30	27.1417	12.753
PG	PG3	PG3_95	u_con	c_rem	Recovery	2010-08-30	52.3413	6.67934
PG	PG4	PG4_28	u_rem	c_con	Recovery	2010-08-30	22.5159	5.9408
PG	PG4	PG4_5	u_rem	c_rem	Recovery	2010-08-30	28.3265	2.16413
PG	PG4	PG4_65	u_rem	c_con	Recovery	2010-08-30	48.4038	19.0466
PG	PG4	PG4_94	u_rem	c_rem	Recovery	2010-08-30	26.2155	2.1632
PG	PG5	PG5_2	u_rem	c_con	Recovery	2010-08-30	33.1015	1.94291
PG	PG5	PG5_3	u_rem	c_con	Recovery	2010-08-30	43.006	0.931057
PG	PG5	PG5_92	u_rem	c_rem	Recovery	2010-08-30	14.302	8.67684
PG	PG5	PG5_93	u_rem	c_rem	Recovery	2010-08-30	42.883	2.25938
PG	PG6	PG6_B	u_con	c_rem	Recovery	2010-08-30	38.0425	2.79317
PG	PG6	PG6_D	u_con	c_con	Recovery	2010-08-30	46.3404	5.03973
PG	PG6	PG6_E	u_con	c_rem	Recovery	2010-08-30	37.8458	1.81406
PG	PG6	PG6_F	u_con	c_con	Recovery	2010-08-30	47.6873	5.63513
SC	SC1	SC1_54	u_rem	c_rem	Recovery	2010-08-30	60.3479	9.90314
SC	SC1	SC1_62	u_rem	c_con	Recovery	2010-08-30	49.397	18.5529
SC	SC1	SC1_63	u_rem	c_rem	Recovery	2010-08-30	74.5082	7.94755
SC	SC1	SC1_64	u_rem	c_con	Recovery	2010-08-30	17.9455	18.6007
SC	SC4	SC4_36	u_con	c_con	Recovery	2010-08-30	73.3504	0.448431
SC	SC4	SC4_45	u_con	c_rem	Recovery	2010-08-30	69.5119	0.511117
SC	SC4	SC4_51	u_con	c_rem	Recovery	2010-08-30	78.2709	0
SC	SC4	SC4_52	u_con	c_con	Recovery	2010-08-30	67.2256	0
SC	SC5	SC5_34	u_con	c_con	Recovery	2010-08-30	46.5286	5.69546
SC	SC5	SC5_47	u_con	c_rem	Recovery	2010-08-30	50.034	29.4317
SC	SC5	SC5_49	u_con	c_con	Recovery	2010-08-30	60.9893	15.3493
SC	SC5	SC5_50	u_con	c_rem	Recovery	2010-08-30	65.2795	8.91406
SC	SC6	SC6_14	u_rem	c_con	Recovery	2010-08-30	14.2622	32.4782
SC	SC6	SC6_18	u_rem	c_rem	Recovery	2010-08-30	48.22	10.8028
SC	SC6	SC6_21	u_rem	c_rem	Recovery	2010-08-30	56.2513	0.846203
SC	SC6	SC6_33	u_rem	c_con	Recovery	2010-08-30	11.7848	28.3863
SC	SC7	SC7_2	u_con	c_rem	Recovery	2010-08-30	52.08	0.459664
SC	SC7	SC7_3	u_con	c_con	Recovery	2010-08-30	53.8674	0
SC	SC7	SC7_4	u_con	c_rem	Recovery	2010-08-30	35.1567	2.06925
SC	SC7	SC7_5	u_con	c_con	Recovery	2010-08-30	38.4316	0
SC	SC8	SC8_37	u_rem	c_con	Recovery	2010-08-30	54.4815	0.469263
SC	SC8	SC8_38	u_rem	c_rem	Recovery	2010-08-30	70.6741	0
SC	SC8	SC8_39	u_rem	c_con	Recovery	2010-08-30	25.6477	1.7487
SC	SC8	SC8_40	u_rem	c_rem	Recovery	2010-08-30	47.1951	0.0243902
ON	ON0	ON0_45	u_con	c_con	Recovery	2010-12-04	22.1493	1.35747
ON	ON0	ON0_46	u_con	c_rem	Recovery	2010-12-04	47.3571	0
ON	ON0	ON0_48	u_con	c_rem	Recovery	2010-12-04	24.6883	4.10338
ON	ON0	ON0_49	u_con	c_con	Recovery	2010-12-04	35.9794	0
ON	ON1	ON1_17	u_rem	c_rem	Recovery	2010-12-04	18.8054	0
ON	ON1	ON1_84	u_rem	c_con	Recovery	2010-12-04	26.1847	0
ON	ON1	ON1_85	u_rem	c_rem	Recovery	2010-12-04	25.5155	3.62565
ON	ON1	ON1_86	u_rem	c_con	Recovery	2010-12-04	53.9062	0
ON	ON2	ON2_43	u_con	c_rem	Recovery	2010-12-04	9.70464	0
ON	ON2	ON2_44	u_con	c_rem	Recovery	2010-12-04	19.5951	0
ON	ON2	ON2_82	u_con	c_con	Recovery	2010-12-04	41.1106	0
ON	ON2	ON2_83	u_con	c_con	Recovery	2010-12-04	16.333	0
ON	ON3	ON3_16	u_rem	c_con	Recovery	2010-12-04	49.0063	0
ON	ON3	ON3_77	u_rem	c_con	Recovery	2010-12-04	52.3226	0
ON	ON3	ON3_78	u_rem	c_rem	Recovery	2010-12-04	47.741	0
ON	ON3	ON3_79	u_rem	c_rem	Recovery	2010-12-04	52.448	0.420256
ON	ON4	ON4_71	u_con	c_rem	Recovery	2010-12-04	38.623	0
ON	ON4	ON4_72	u_con	c_rem	Recovery	2010-12-04	46.681	0
ON	ON4	ON4_73	u_con	c_con	Recovery	2010-12-04	40.6787	0.452489
ON	ON4	ON4_74	u_con	c_con	Recovery	2010-12-04	42.5102	1.53374
ON	ON5	ON5_25	u_rem	c_con	Recovery	2010-12-04	24.9376	1.86068
ON	ON5	ON5_88	u_rem	c_rem	Recovery	2010-12-04	47.6039	0.488998
ON	ON5	ON5_89	u_rem	c_con	Recovery	2010-12-04	18.8848	0.484849
ON	ON5	ON5_91	u_rem	c_rem	Recovery	2010-12-04	38.7973	5.38312
PG	PG1	PG1_7	u_con	c_rem	Recovery	2010-12-04	31.5937	7.63747
PG	PG1	PG1_8	u_con	c_con	Recovery	2010-12-04	20.1123	6.39492
PG	PG1	PG1_96	u_con	c_rem	Recovery	2010-12-04	15.0625	13.2755
PG	PG1	PG1_97	u_con	c_con	Recovery	2010-12-04	50.9033	1.5625
PG	PG2	PG2_10	u_rem	c_rem	Recovery	2010-12-04	20.8044	17.3784
PG	PG2	PG2_27	u_rem	c_con	Recovery	2010-12-04	25.1018	10.5629
PG	PG2	PG2_98	u_rem	c_rem	Recovery	2010-12-04	19.6556	7.60286
PG	PG2	PG2_99	u_rem	c_con	Recovery	2010-12-04	35.2929	4.06835
PG	PG3	PG3_0	u_con	c_con	Recovery	2010-12-04	21.5273	3.64831
PG	PG3	PG3_11	u_con	c_rem	Recovery	2010-12-04	12.0045	0
PG	PG3	PG3_15	u_con	c_con	Recovery	2010-12-04	34.0795	0
PG	PG3	PG3_95	u_con	c_rem	Recovery	2010-12-04	46.093	0.451671
PG	PG4	PG4_28	u_rem	c_con	Recovery	2010-12-04	26.2017	0.916611
PG	PG4	PG4_5	u_rem	c_rem	Recovery	2010-12-04	18.505	0
PG	PG4	PG4_65	u_rem	c_con	Recovery	2010-12-04	35.2556	0.422476
PG	PG4	PG4_94	u_rem	c_rem	Recovery	2010-12-04	23.6029	2.35793
PG	PG5	PG5_2	u_rem	c_con	Recovery	2010-12-04	28.7671	0
PG	PG5	PG5_3	u_rem	c_con	Recovery	2010-12-04	34.4658	0.492368
PG	PG5	PG5_92	u_rem	c_rem	Recovery	2010-12-04	11.1964	0
PG	PG5	PG5_93	u_rem	c_rem	Recovery	2010-12-04	43.3532	0.496032
PG	PG6	PG6_B	u_con	c_rem	Recovery	2010-12-04	24.3492	0
PG	PG6	PG6_D	u_con	c_con	Recovery	2010-12-04	41.993	0
PG	PG6	PG6_E	u_con	c_rem	Recovery	2010-12-04	36.9477	0
PG	PG6	PG6_F	u_con	c_con	Recovery	2010-12-04	51.8061	0
SC	SC1	SC1_54	u_rem	c_rem	Recovery	2010-12-04	52.2733	1.95192
SC	SC1	SC1_62	u_rem	c_con	Recovery	2010-12-04	46.3254	8.94576
SC	SC1	SC1_63	u_rem	c_rem	Recovery	2010-12-04	57.954	1.87021
SC	SC1	SC1_64	u_rem	c_con	Recovery	2010-12-04	29.4255	1.82319
SC	SC4	SC4_36	u_con	c_con	Recovery	2010-12-04	37.3123	0.484262
SC	SC4	SC4_45	u_con	c_rem	Recovery	2010-12-04	54.5603	0
SC	SC4	SC4_51	u_con	c_rem	Recovery	2010-12-04	68.245	0
SC	SC4	SC4_52	u_con	c_con	Recovery	2010-12-04	58.5996	0
SC	SC5	SC5_34	u_con	c_con	Recovery	2010-12-04	41.1834	4.71942
SC	SC5	SC5_47	u_con	c_rem	Recovery	2010-12-04	51.1417	8.22921
SC	SC5	SC5_49	u_con	c_con	Recovery	2010-12-04	47.2337	11.6988
SC	SC5	SC5_50	u_con	c_rem	Recovery	2010-12-04	49.0879	4.61313
SC	SC6	SC6_14	u_rem	c_con	Recovery	2010-12-04	15.9106	18.9799
SC	SC6	SC6_18	u_rem	c_rem	Recovery	2010-12-04	30.4552	3.30831
SC	SC6	SC6_21	u_rem	c_rem	Recovery	2010-12-04	42.9096	0.863371
SC	SC6	SC6_33	u_rem	c_con	Recovery	2010-12-04	11.5654	19.6495
SC	SC7	SC7_2	u_con	c_rem	Recovery	2010-12-04	47.1548	0.41841
SC	SC7	SC7_3	u_con	c_con	Recovery	2010-12-04	50.165	0
SC	SC7	SC7_4	u_con	c_rem	Recovery	2010-12-04	24.6509	1.21433
SC	SC7	SC7_5	u_con	c_con	Recovery	2010-12-04	37.7826	0
SC	SC8	SC8_37	u_rem	c_con	Recovery	2010-12-04	60.5676	0
SC	SC8	SC8_38	u_rem	c_rem	Recovery	2010-12-04	65.0644	0
SC	SC8	SC8_39	u_rem	c_con	Recovery	2010-12-04	31.9144	0
SC	SC8	SC8_40	u_rem	c_rem	Recovery	2010-12-04	54.975	0
ON	ON0	ON0_45	u_con	c_con	Recovery	2011-03-14	20.8285	0.465441
ON	ON0	ON0_46	u_con	c_rem	Recovery	2011-03-14	42.2775	0
ON	ON0	ON0_48	u_con	c_rem	Recovery	2011-03-14	27.6817	1.52517
ON	ON0	ON0_49	u_con	c_con	Recovery	2011-03-14	30.2396	0
ON	ON1	ON1_17	u_rem	c_rem	Recovery	2011-03-14	17.7427	0.970874
ON	ON1	ON1_84	u_rem	c_con	Recovery	2011-03-14	19.9157	0
ON	ON1	ON1_85	u_rem	c_rem	Recovery	2011-03-14	18.7634	0.477441
ON	ON1	ON1_86	u_rem	c_con	Recovery	2011-03-14	47.5616	0
ON	ON2	ON2_43	u_con	c_rem	Recovery	2011-03-14	9.07424	0
ON	ON2	ON2_44	u_con	c_rem	Recovery	2011-03-14	13.2307	0
ON	ON2	ON2_82	u_con	c_con	Recovery	2011-03-14	40.9091	0
ON	ON2	ON2_83	u_con	c_con	Recovery	2011-03-14	17.8111	0
ON	ON3	ON3_16	u_rem	c_con	Recovery	2011-03-14	42.305	0
ON	ON3	ON3_77	u_rem	c_con	Recovery	2011-03-14	45.1357	0
ON	ON3	ON3_78	u_rem	c_rem	Recovery	2011-03-14	45.7519	0.0235349
ON	ON3	ON3_79	u_rem	c_rem	Recovery	2011-03-14	49.4478	0
ON	ON4	ON4_71	u_con	c_rem	Recovery	2011-03-14	37.685	0
ON	ON4	ON4_72	u_con	c_rem	Recovery	2011-03-14	48.2937	0.0224517
ON	ON4	ON4_73	u_con	c_con	Recovery	2011-03-14	41.8594	0
ON	ON4	ON4_74	u_con	c_con	Recovery	2011-03-14	45.689	2.41223
ON	ON5	ON5_25	u_rem	c_con	Recovery	2011-03-14	19.898	0.0443656
ON	ON5	ON5_88	u_rem	c_rem	Recovery	2011-03-14	49.3377	0.524869
ON	ON5	ON5_89	u_rem	c_con	Recovery	2011-03-14	29.4438	0.976163
ON	ON5	ON5_91	u_rem	c_rem	Recovery	2011-03-14	40.8329	0
PG	PG1	PG1_7	u_con	c_rem	Recovery	2011-03-14	28.6418	4.9228
PG	PG1	PG1_8	u_con	c_con	Recovery	2011-03-14	11.7898	8.59729
PG	PG1	PG1_96	u_con	c_rem	Recovery	2011-03-14	12.0482	4.2523
PG	PG1	PG1_97	u_con	c_con	Recovery	2011-03-14	28.3565	6.16036
PG	PG2	PG2_10	u_rem	c_rem	Recovery	2011-03-14	22.8193	15.5211
PG	PG2	PG2_27	u_rem	c_con	Recovery	2011-03-14	23.805	6.26195
PG	PG2	PG2_98	u_rem	c_rem	Recovery	2011-03-14	20.6974	0.0223514
PG	PG2	PG2_99	u_rem	c_con	Recovery	2011-03-14	38.6374	7.07214
PG	PG3	PG3_0	u_con	c_con	Recovery	2011-03-14	18.6645	1.03823
PG	PG3	PG3_11	u_con	c_rem	Recovery	2011-03-14	11.6373	1.09472
PG	PG3	PG3_15	u_con	c_con	Recovery	2011-03-14	32.9811	0
PG	PG3	PG3_95	u_con	c_rem	Recovery	2011-03-14	39.5113	0.902487
PG	PG4	PG4_28	u_rem	c_con	Recovery	2011-03-14	18.5579	1.40975
PG	PG4	PG4_5	u_rem	c_rem	Recovery	2011-03-14	13.4518	0
PG	PG4	PG4_65	u_rem	c_con	Recovery	2011-03-14	28.0178	1.9023
PG	PG4	PG4_94	u_rem	c_rem	Recovery	2011-03-14	18.9922	2.42248
PG	PG5	PG5_2	u_rem	c_con	Recovery	2011-03-14	32.6865	0.546597
PG	PG5	PG5_3	u_rem	c_con	Recovery	2011-03-14	39.8587	0.025227
PG	PG5	PG5_92	u_rem	c_rem	Recovery	2011-03-14	9.04594	0
PG	PG5	PG5_93	u_rem	c_rem	Recovery	2011-03-14	45.0185	0
PG	PG6	PG6_B	u_con	c_rem	Recovery	2011-03-14	33.5951	0
PG	PG6	PG6_D	u_con	c_con	Recovery	2011-03-14	48.5768	0
PG	PG6	PG6_E	u_con	c_rem	Recovery	2011-03-14	38.427	0
PG	PG6	PG6_F	u_con	c_con	Recovery	2011-03-14	51.2245	0
SC	SC1	SC1_54	u_rem	c_rem	Recovery	2011-03-14	52.4138	0.942529
SC	SC1	SC1_62	u_rem	c_con	Recovery	2011-03-14	40.564	5.80863
SC	SC1	SC1_63	u_rem	c_rem	Recovery	2011-03-14	54.2169	2.00803
SC	SC1	SC1_64	u_rem	c_con	Recovery	2011-03-14	16.1879	8.08283
SC	SC4	SC4_36	u_con	c_con	Recovery	2011-03-14	36.6697	0
SC	SC4	SC4_45	u_con	c_rem	Recovery	2011-03-14	54.2015	0.491401
SC	SC4	SC4_51	u_con	c_rem	Recovery	2011-03-14	57.2234	0
SC	SC4	SC4_52	u_con	c_con	Recovery	2011-03-14	55.4611	0
SC	SC5	SC5_34	u_con	c_con	Recovery	2011-03-14	34.9442	3.51921
SC	SC5	SC5_47	u_con	c_rem	Recovery	2011-03-14	43.7294	14.1678
SC	SC5	SC5_49	u_con	c_con	Recovery	2011-03-14	39.7091	7.91225
SC	SC5	SC5_50	u_con	c_rem	Recovery	2011-03-14	50.5038	2.48818
SC	SC6	SC6_14	u_rem	c_con	Recovery	2011-03-14	14.2467	12.7447
SC	SC6	SC6_18	u_rem	c_rem	Recovery	2011-03-14	27.6543	1.79574
SC	SC6	SC6_21	u_rem	c_rem	Recovery	2011-03-14	41.1778	0.441112
SC	SC6	SC6_33	u_rem	c_con	Recovery	2011-03-14	14.1115	19.4626
SC	SC7	SC7_2	u_con	c_rem	Recovery	2011-03-14	46.414	0
SC	SC7	SC7_3	u_con	c_con	Recovery	2011-03-14	45.5751	0
SC	SC7	SC7_4	u_con	c_rem	Recovery	2011-03-14	26.2949	0.462861
SC	SC7	SC7_5	u_con	c_con	Recovery	2011-03-14	36.5678	0
SC	SC8	SC8_37	u_rem	c_con	Recovery	2011-03-14	58.6773	0.887705
SC	SC8	SC8_38	u_rem	c_rem	Recovery	2011-03-14	53.5402	0
SC	SC8	SC8_39	u_rem	c_con	Recovery	2011-03-14	30.3926	2.25632
SC	SC8	SC8_40	u_rem	c_rem	Recovery	2011-03-14	49.1924	0

## Sheet: ascid space change
site	transect	quad	urch	chit	space.dur	space.aft	ascid.dur	ascid.aft
ON	ON0	ON0_45	Control	Control	2.44364	-2.99112	0.594283	-8.61041
ON	ON0	ON0_46	Control	Removal	9.04112	2.12771	-1.27759	-4.20153
ON	ON0	ON0_48	Control	Removal	1.3131	12.7228	-0.0241663	0
ON	ON0	ON0_49	Control	Control	14.4015	2.5581	-9.53955	1.79067
ON	ON1	ON1_17	Removal	Removal	1.65701	1.09062	-1.16832	0.458855
ON	ON1	ON1_84	Removal	Control	8.32517	9.71662	7.39558	-13.2958
ON	ON1	ON1_85	Removal	Removal	36.6808	-18.9452	2.05162	-2.24143
ON	ON1	ON1_86	Removal	Control	-1.07396	-1.18615	0	0
ON	ON2	ON2_43	Control	Removal	20.995	-9.24927	0	0
ON	ON2	ON2_44	Control	Removal	20.963	-8.04373	0	0
ON	ON2	ON2_82	Control	Control	-2.36332	4.80978	0.446927	-0.446927
ON	ON2	ON2_83	Control	Control	20.2363	-0.558649	-0.367583	0
ON	ON3	ON3_16	Removal	Control	0.135349	2.86047	2.93293	0.712813
ON	ON3	ON3_77	Removal	Control	4.97572	-0.752611	9.50586	-6.30555
ON	ON3	ON3_78	Removal	Removal	-11.0764	2.27069	23.1821	-20.6443
ON	ON3	ON3_79	Removal	Removal	-20.4909	9.64403	4.12971	-7.28613
ON	ON4	ON4_71	Control	Removal	5.01773	0.120833	0	0
ON	ON4	ON4_72	Control	Removal	1.76649	0.163939	0	0
ON	ON4	ON4_73	Control	Control	5.87272	9.75311	0	0
ON	ON4	ON4_74	Control	Control	1.30905	3.03236	0	0
ON	ON5	ON5_25	Removal	Control	-1.73328	5.06344	0	0
ON	ON5	ON5_88	Removal	Removal	1.42288	0.0353115	-0.034767	-1.05042
ON	ON5	ON5_89	Removal	Control	7.39376	-6.86003	0.100353	-0.0819582
ON	ON5	ON5_91	Removal	Removal	3.47182	12.7299	0	0
PG	PG1	PG1_7	Control	Removal	5.92366	-1.91411	-1.84594	0
PG	PG1	PG1_8	Control	Control	6.76723	-13.94	0.849589	-0.896057
PG	PG1	PG1_96	Control	Removal	-5.08072	20.6626	0	0
PG	PG1	PG1_97	Control	Control	0.367477	-9.13236	-0.562485	1.41077
PG	PG2	PG2_10	Removal	Removal	-3.36617	-21.7237	0	0
PG	PG2	PG2_27	Removal	Control	7.15294	8.61007	0	0
PG	PG2	PG2_98	Removal	Removal	19.3816	-16.0709	0	0
PG	PG2	PG2_99	Removal	Control	13.7622	-4.08452	-1.35338	0
PG	PG3	PG3_0	Control	Control	16.9861	3.77476	-1.27242	-0.431686
PG	PG3	PG3_11	Control	Removal	16.9851	1.21811	-1.64096	-0.465663
PG	PG3	PG3_15	Control	Control	18.0086	-3.99542	-2.14576	-0.763667
PG	PG3	PG3_95	Control	Removal	4.08622	-2.82775	-1.95383	-0.468384
PG	PG4	PG4_28	Removal	Control	-3.77065	14.4614	3.66077	-9.36236
PG	PG4	PG4_5	Removal	Removal	-68.4193	68.667	66.8887	-67.1604
PG	PG4	PG4_65	Removal	Control	-12.8492	16.367	14.5481	-17.2649
PG	PG4	PG4_94	Removal	Removal	-10.711	16.1458	16.4354	-21.5544
PG	PG5	PG5_2	Removal	Control	19.7485	-9.79453	-0.756272	-0.434447
PG	PG5	PG5_3	Removal	Control	16.365	-9.971	-15.9826	-7.89607
PG	PG5	PG5_92	Removal	Removal	-6.56895	8.27138	0.480769	-0.480769
PG	PG5	PG5_93	Removal	Removal	19.8638	-18.0143	-14.5556	-12.2639
PG	PG6	PG6_B	Control	Removal	19.7801	1.54023	-0.383132	-0.431034
PG	PG6	PG6_D	Control	Control	12.2348	-8.69972	-1.06877	-0.427259
PG	PG6	PG6_E	Control	Removal	7.72168	-2.94689	0	0.0236183
PG	PG6	PG6_F	Control	Control	1.32905	0.890589	0	0.0255102
SC	SC1	SC1_54	Removal	Removal	-1.3786	10.8503	11.0409	-20.4231
SC	SC1	SC1_62	Removal	Control	9.01427	-4.72409	-15.8621	5.35196
SC	SC1	SC1_63	Removal	Removal	-2.95426	17.5323	28.4582	-20.1791
SC	SC1	SC1_64	Removal	Control	5.17812	-0.8411	-0.795354	2.76871
SC	SC4	SC4_36	Control	Control	6.68102	1.46419	2.12275	-10.0949
SC	SC4	SC4_45	Control	Removal	-0.494064	5.8057	14.7642	-23.1811
SC	SC4	SC4_51	Control	Removal	19.1617	-3.25242	-7.10394	-8.05223
SC	SC4	SC4_52	Control	Control	-3.60586	8.86123	13.5898	-13.9978
SC	SC5	SC5_34	Control	Control	-5.68911	8.89903	7.09692	-16.4853
SC	SC5	SC5_47	Control	Removal	10.0449	-12.0975	-6.70979	11.5767
SC	SC5	SC5_49	Control	Control	3.30634	0.550272	7.72486	-11.2755
SC	SC5	SC5_50	Control	Removal	0.982469	-2.78254	-8.20806	-5.48289
SC	SC6	SC6_14	Removal	Control	-10.1411	-7.22329	0	0
SC	SC6	SC6_18	Removal	Removal	-6.45419	2.4485	1.06866	-1.06866
SC	SC6	SC6_21	Removal	Removal	-27.9264	18.3324	0	0
SC	SC6	SC6_33	Removal	Control	0.276949	1.1945	0	0
SC	SC7	SC7_2	Control	Removal	4.96669	-3.90432	-9.26673	7.31029
SC	SC7	SC7_3	Control	Control	15.0019	-4.70283	-4.25756	1.66953
SC	SC7	SC7_4	Control	Removal	10.0312	2.70615	-0.264215	-1.18983
SC	SC7	SC7_5	Control	Control	1.54779	-6.6595	-0.295788	-0.0904986
SC	SC8	SC8_37	Removal	Control	-2.20026	2.62782	0.270673	10.6172
SC	SC8	SC8_38	Removal	Removal	-14.8272	18.1572	20.7021	-23.6356
SC	SC8	SC8_39	Removal	Control	10.2775	4.83744	0.873155	1.35898
SC	SC8	SC8_40	Removal	Removal	-2.5204	10.4205	17.2618	-40.7445
